# Supplementary material for: Association between grip strength and anthropometric characteristics in the community-dwelling elderly population in Taiwan
Source: PLoS One. 2021 Dec 16;16(12):e0260763. doi: 10.1371/journal.pone.0260763 (PMC8675696; doi:10.1371/journal.pone.0260763)
Supplement: S2 File — Basic characteristics and anthropometric data, history of all participants. (XLS) [file pone.0260763.s002.xls]

## Sheet: 2017
AGE	SEX	BH	BW	BMI	WAIST	HIP	BF	GSR	GSL	SBP	DBP
67	2
63	2
64	1
66	2	161.1	53.4	20.6	75.6	95.7	25.4	25.8	24	115	56
55	2	153.2	48.9	20.8	70	86	27.8	22.6	22.6	105	69
55	2
65	2
57	2
54	2	148.2	46.5	21.2	75	89	29.8	24.4	24.8	175	112
50	2	153.5	52.7	22.4	71	91	33.1	25.6	25.2	136	92
58	2	152.2	57.6	24.9	82	98.7	37.3	20.8	19.5	139	90
53	2	150.1	50.1	22.2	77	89	32	23	20	123	73
47	2	158.8	74.4	29.5	91	105	41.3	36.7	29.6	144	85
51	2	150.1	64.2	28.5	80	98	41.2	30.1	31.4	129	80
57	1	172.6	70	23.5	84	101	18.2	46.6	36.7	116	74
63	1	161.6	65.3	25	86	96	25.5	37.6	36.7	131	84
73	2	145.8	49.1	23.1	86.8	95.2	30.4	22.6	24.9	157	76
60	2	157.5	54.8	22.1	80	92	33.7	28.1	26.5	124	70
53	2	156.9	49.7	20.2	68.5	89	27.2	21	22.7	115	78
58	1	168.9	71.9	25.2	84	94	21.8	51.3	36.4	139	86
80	1	166.4	70.2	25.4	90	93	26.8	23.3	25.4	123	83
61	2	162.3	66.9	25.4	84	100	37.4	28	26.1	141	88
38	1	171.6	54.5	18.5	71	89	14.2	58.4	55.6	112	78
86	2	153.7	62.2	26.3	87.5	103	29.6	18	12	133	67
76	2	145.4	48.5	22.9	81	92	25.9	21.3	21	171	87
63	2	143.3	58.4	28.4	84	94	41.3	22.3	24.1	144	80
67	2	172.3	90.1	30.3	102	114	45.9	8.9	17.1	123	75
68	2	160.6	57.6	22.3	76	94	30.3	21.9	23.3	123	82
76	2	158	56	22.4	85	93	31.7	23.9	22.8	133	84
86	2	143.1	49.2	24	90	97	30.9	14.6	12.5	134	71
61	2	151.9	66	28.6	96	106	41.8	20	20.7	141	75
44	2	157.3	64.2	25.9	75	91	38.6	44.4	34.5	118	83
76	2	149.8	48.1	21.4	76	87	27.4	21.9	21	178	106
60	2	155.6	65.1	26.9	83	106.4	39.3	33.7	26.4	135	85
45	2	165.1	60.8	22.3	77	97	34.8	31.5	26.5	104	69
47	1	169.2	77.1	26.9	95.9	100.5	29.8	49.8	40.3	116	79
49	2	160	53.7	21	83	93	30.4	23	24.6	114	79
62	1	171	65.4	22.4	89	97	23.4	39.7	32.9	134	80
72	1	168.4	80.6	28.4	94	102	25.3	31.6	38.9	150	98
59	1	165.7	67.9	24.7	88	97	16.4	48.1	42.4	127	93
56	2	156.6	62.3	25.4	83	97	36.9	27	27.9	154	92
47	1	162.8	64.9	24.5	88.5	96	26.3	49.5	47.4	135	85
55	2	155	60.8	25.3	73	91	36.3	35.6	28.2	144	89
65	2	155.6	63.1	26.1	96	101	26.1	18.5	21.7	139	63
67	2	148.5	59.9	27.2	98.5	95	39.1	27.6	22.4	156	89
62	2	151.9	64.1	27.8	83	104	41.2	21.4	20.8	163	76
77	2	149.8	55	24.5	80	97	31.6	21.6	20.6	149	67
57	2	152.9	62.8	26.9	86	100	39.2	30.4	27.5	123	93
78	1	149.9	53.2	23.7	86	91	20.4	21.9	22.9	160	92
51	2	149.7	73.6	32.8	96	111	47.1	15	20.3	164	97
60	2	159.4	59	23.2	87	96	22.5	23.6	24.2	154	89
74	1	162.1	71.8	27.3	89	103	25.8	31.3	31.2	148	85
68	2	164.9	59.8	22	88	95	29.8	25.8	20.6	144	84
68	1	166.2	70.5	25.5	101	106	28.3	31.1	30.4	110	67
57	1	173.9	80.9	26.8	88	101	23.4	52.4	43.3	109	72
49	2	156.9	52	21.1	67	90	30.6	20.1	24.3	130	95
51	2	148.9	47.2	21.3	83	85	18.4	5.5	6.1	122	81
47	1	178.9	101.2	31.6	105	113	31.9	50.5	47.3	141	96
50	2	148.6	56.5	25.6	116	94	37	27	25.5	132	82
62	2	162.6	88.8	33.6	99	112	47.8	32.6	31.6	161	81
66	2	154.2	64.6	27.2	87.5	101.5	39.5	23	21.6	138	85
64	2	157.5	69.2	27.9	97	98		20.5	20.5	154	104
66	1	169	73.9	25.9	86	103	22.8	44.9	46	130	88
66	2	152.4	45.2	19.5	69	92	26.8	26.7	24.7	116	73
80	1	165.3	53.3	19.5	73	93.5	9.7	23.9	25	129	91
74	1	165.6	70.3	25.6	93	94.5	25.7	47.1	36.5	123	68
66	2	153.9	47.3	20	73	89	28.2	20.4	21.1	127	68
65	1	176.3	79.5	25.6	94	101	24.3	21	31	175	95
47	2	150.8	49.2	21.6	76.5	87.5	30.5	31	31.1	130	80
46	1	166.4	80.7	29.1	94	105.5	29.5	46.3	52	116	83
42	1	171.4	71	24.2	81.5	97	23.6	49.9	48.9	115	81
60	1	168	72.2	25.6	86	101	21.2	31.9	36.1	117	73
63	1	166.5	68.3	24.6	90	103	23	34.8	34.4	146	88
65	2	147.3	48.7	22.4	79	91	31.5	22.1	26.8	121	73
56	2	157.7	58.5	23.5	80	93	30.5	26.9	26.2	137	91
78	2	152.4	69	29.7	93	103	39.6	17	14.9	142	98
77	1	158.7	60.7	24.1	90	93	20.2	19.5	18.2	115	58
75	2	154.9	55.7	23.2	80	94	33	21.1	20	142	87
61	1	159	62.1	24.6	87	92	23.1	43	43	145	84
56	1	165.2	57.3	21	82	91	19.2	40.8	39.2	124	83
62	2	154.2	71.1	29.9	96	102	43	34.1	30.2	140	83
58	2	147.7	55.1	25.3	79	96	35.8	28.3	24.4	143	82
64	1	163.4	73.7	27.6	109	96	23.3	19.2	24.9	149	62
48	2	153.8	55	23.3	77	93	26.5	30.8	24.9	123	80
57	2	161.9	60.6	23.1	78.8	90.5	34.7	22.4	21.8	148	80
75	1	152.2	65.3	28.2	97.2	99	26.1	34.8	31.8	155	78
66	2	161.3	55.7	21.4	78	98	31.1	26.8	20.8	112	76
50	2	164.7	64	23.6	77	102	35.1	20.7	22.8	160	93
47	2	155.8	50.2	20.7	70	92	27.5	29.2	26.3	103	67
61	2	158.2	62.8	25.1	84	103	25.2	25.2	22.1	107	61
51	1	159.2	70.2	27.7	92.5	97	29.6	37.6	31.7	173	103
67	2	153.5	50.1	21.3	73	90.5	29	25.6	22.5	116	71
64	2	151.2	47.5	20.8	75.5	85	28.8	18	19.5	148	87
41	2	162.8	78.8	29.7	55	114	45.5	26.3	25.7	111	76
58	2	151	63.8	28	83.5	102.5	39.5	29.9	30.2	129	77
68	1	164	64.6	24	90	97	20.9	50.2	42.5	154	103
68	1	165.9	65.9	23.9	82	95.5	23.6	37	35.9	146	88
62	1	170.5	78.7	27.1	90	98.5	26.4	37.9	39.9	150	76
46	2	156.5	60.3	24.6	82	99	36.1	20.3	17.5	105	80
71	1	170.6	61.4	21.1	81	95	8.5	36.9	32.8	112	76
48	2	158.4	81.7	32.6	98	117	47.8	30.5	26.9	130	94
61	2	150.6	50.2	22.1	77	92	33.8	27	27.2	137	75
41	2	164.5	59.5	22	72	100	33.2	28.3	24.1	107	68
47	1	174.1	71.4	23.6	82.5	97	22.5	49.5	46.1	137	88
80	1	166.4	62.9	22.7	84	95	20.4	30.7	30.8	152	82
54	1	163.7	67.5	25.2	57	96	26.5	37.2	39.8	121	78
48	2	149.4	49.8	22.3	71	91	22	22.7	24.8	126	80
59	2	159.1	79.2	31.3	92	108	45.4	27	29	157	80
54	2	159.8	54	21.1	77	93	32.6	23.6	26.6	111	74
54	2	155.5	66.9	27.7	83	108	42.8	17.6	21.2	144	91
62	2	155.6	60	24.8	79.5	90.9	36.2	2.7		140	89
61	2	156.2	52.1	21.4	78	92	29.3	23.2	25.9	127	69
61	2	158.5	67.5	26.9	90	106	39	23.9	21.7	136	84
59	2	152.5	55.2	23.7	72	90	33.1	28.8	24.9	116	68
54	2	163	67.9	25.6	85	101	37.2	29.3	25.7	125	86
56	2	160.5	61.1	23.7	79	98	34.6	30.5	27	144	78
54	2	158.7	53.8	21.4	71	90	29.8	24.4	24.8	132	78
59	2	154.5	54.8	23	81	96	32.9	26.7	30.7	107	67
80	1	164.7	71.1	26.2	88	97	21.8	21.7	21.2	144	82
76	1	141.8	68.5	34.1	91	93	43.8	39.7	36.1	138	79
76	2	149.1	54.3	24.4	92	92	33.1	17	11.1	109	78
74	2	146.4	52.5	24.5	80	95	33.2	22.4	22.4	132	85
57	2	149.9	52	23.1	76	92	31	31.5	28.1	143	72
74	1	155.3	58.1	24.1	88	92	24	33.2	33.4	142	86
79	2	151.5	62.5	27.2	83	100	36.3	24.8	24.8	150	71
64	1	168.2	61.6	21.8	80	93	20.5	43.7	49.1	121	68
79	1	160.3	55.5	21.6	84	89.3	16.3	34.4	40.6	143	93
47	2	163	61.8	23.3	81	91.3	34.4	30.1	26.8	145	93
67	2	144	39	18.8	71	88	6.7	16.8	16.8	131	86
85	2	151	48.8	21.4	78.5	92.4	21.8	27.6	24.4	139	69
59	1	166.1	66.4	24.1	85	94	25.1	48.7	46.2	110	73
55	2	151	48.2	21.1	70	87	25.7	27.9	24.4	132	78
62	2	151.9	85	36.8	96	118	48.7	23.6	25.1	151	85
71	1	175.9	77.6	25.1	94	105.7	23.5	39	31.9	123	80
65	2	150.4	70.7	31.3	94	108	44.6	25.8	25.8	162	91
76	2	145.5	45.9	21.7	81	92	26.8	13.4	11.9	135	61
48	1	160.9	73.5	28.4	90.4	103.9	29.9	40.2	43.4	113	82
76	1	164.4	60.8	22.5	82	95	13.2	36.1	37.7	142	100
65	1	157.1	64.1	26	89	96.5	27.2	47	42.6	122	79
49	2	154.8	62	25.9	74	99	38.8	26.4	22.6	128	84
50	1	169.5	63.7	22.2	78	95	19.9	46.5	39.2	102	72
72	1	159.3	56.6	22.3	83	92	20.9	25.5	27	116	73
53	2	145	50.7	24.1	75	95	33.6	22.9	25.8	127	73
51	2	155.9	65	26.7	74	105	38.3	28.9	32.5	120	86
80	1	165.2	76.3	28	99	104	30.9	34.3	33.1	127	81
74	2	139.6	39.5	20.3	78	88	24	11	10.2	134	83
63	1	159.6	55.1	21.6	82	88	16.9	37.5	40.6	132	79
74	2	150.1	53.1	23.6	79	92.5	29.4	20	18.9	121	66
59	2	142.9	34.9	17.1	64	81	16.4	19.2	20.1	124	64
54	2	156.1	52.2	21.4	76	90	28.4	23.3	28.4	144	105
64	1	163.2	72.2	27.1	91	102	27	33.3	33.3	108	84
77	2	150.8	50.4	22.2	91	94	31.9	16.4	18.6	135	63
75	2	144.4	44.5	21.3	79	88	21.5	20.5	20.8	138	76
80	1	164	62.4	23.2	91	95	23	20.2	21.3	120	62
62	1	169.6	82.9	28.8	97	105	30.5	56.6	46.1	191	102
70	2	146.1	47.8	22.4	80	92	33.4	24.7	22.3	113	71
47	1	163.7	64	23.9	82	96	24.2	44.4	41.9	115	70
60	2	147.6	53.4	24.5	84	90	31.7	16.5	12	145	70
67	1	162.2	63	23.9	90	92	26.6	32.7	24.3	111	78
66	1	165.4	69.5	25.4	90	98	21.9	38.1	40.7	127	87
43	2	156.9	67.5	27.4	88	103	41	28.8	27.2	117	72
57	2	151.8	72.6	31.5	92	106	44.5	21.7	25.2	123	82
85	1	157.5	43.5	17.5	73	88		24.6	19.3	158	87
57	2	159.8	62.8	24.6	85	103	36.5	22.7	24.3	133	78
56	2	154.8	68.5	28.6	87	108	28.7	28.2	25	136	65
77	2	145.5	53.6	25.3	95	100	32	26.9	24.8	130	78
46	2	157.5	58.7	23.7	70	92	33.5	31.8	31.7	122	64
84	2	150.3	58.6	25.9	86	100	35.7	20.5	20.2	140	99
81	2	149.3	52.9	23.7	85	96	31.2	21.8	21.7	112	68
53	2	156.7	53.2	21.7	71	90	29.8	23.7	20	146	84
79	2	149.9	54.1	24.1	80	93	31.2	33.1	25.6	147	85
63	2	150.1	54.6	24.2	75	91	33.7	24.8	21.3	138	84
61	1	159.8	71.4	28	95	101	28.3	34	39.8	145	94
69	2	152	56.1	24.3	94	93	30.8	24.5	21.2	133	57
80	2	147	50	23.1	75	95	30.8	20.8	21.8	147	71
62	1	168.8	74.7	26.2	92	100	24.1	40.8	41.3	131	83
40	2	157.7	59.8	24	78	98	35.9	29.3	27.7	112	70
58	1	170.5	75.1	25.8	83.2	101.8	25.2	46	41	138	93
46	2	155.3	63.7	26.4	88.9	104	38.7	30.8	25.9	134	63
46	1	164.8	61.1	22.5	84	91	14	34.3	31	141	81
79	2	150	46.8	20.8	83	87.3	26.6	23	23.7	156	82
58	2	161.5	71.8	27.5	87	108	42.8	21.8	28.8	150	93
73	2	145.5	43.1	20.4	72	85	24.8	18.5	20.7	113	68
43	2	149.4	46.9	21	75	86	29.2	29.6	26.9	119	76
61	1	164.6	61.5	22.7	86	96.5	21.4	36.1	39.7	136	92
50	2	150.7	46.4	20.4	67	87	25.5	29.8	24.1	124	78
61	2	151.9	56.7	24.6	84	95	24.5	26.7	25.5	137	82
84	1	155.5	67.9	28.1	101.5	99	31	18.6	17.2	130	78
52	2	150	53.3	23.7	74	94	35.1	25.6	23.7	116	78
77	2	150.7	66.9	29.5	84	101.5		23.1	21.8	153	79
73	2	147.6	48.2	22.1	87	92	26.4	18.9	19.5	148	86
71	2	151.3	67	29.3	90.5	102	42	25	25.8	167	91
59	2	155.5	67.5	27.9	92	100	40.6	27.6	27.2	142	91
52	1	176.5	74.1	23.8	92	102	22.7	29.2	27.2	137	88
82	1	161.4	69.3	26.6	94	104	30.5	36.1	30.4	164	109
68	2	149.8	56.3	25.1	84	94.5	34.8	26.8	23.5	126	81
67	1	161.9	71	27.1	94	98	28.4	28.3	18.1	153	80
66	2	148.2	49.5	22.5	75	93	29.6	19.7	19.5	108	63
57	2	164.7	75.2	27.7	93	105	41.4	29.2	30	164	97
59	2	150.7	72.8	32.1	100	109		27.5	23.8	171	96
48	2	156.7	55	22.4	78	95		22.6	22.8	103	79
48	1	178.1	72.5	22.9	85	97	18.7	35.9	42.4	126	90
44	2	157	52.7	21.4	74	92	30			127	81
41	2	154	45.5	19.2	64	88	23.4	23.2	22.4	113	76
41	1	170.5	67.7	23.3	91	103	25.3	44.8	40.1	114	78
40	2	161	51.4	19.8	64	89				111	79
49	1	165	67.9	24.9	84.5	94.5	22.4	34.8	32.5	116	84
65	1	163.4	56	21	79.8	87.8	14.3	30.7	27	109	81
61	2	164.3	60.3	22.3	73	96	33.3	28.7	26.3	106	65
64	1
57	2
57	1	173.4	72.1	24	89	101	23	47.6	49.1	103	66
57	2	157.9	66.8	26.8	89	101	39.6	29	24.4	159	73
63	1
49	1	170.9	76	26	89.5	102	24.4	38.9	39.5	152	99
79	1	159.2	50.4	19.9	81.2	89	19.8	24.6	21.3	96	51
73	1	163.2	65.7	24.7	86.5	97	22	45.3	36.1	133	70
42	2	155.1	54	22.4	69.5	94	31.2	32.2	29.6	113	80
69	2	154.8	66.4	27.7	89.5	101	38.3	22.1	20.3	150	101
67	2	157.5	52.8	21.3	81	92	26.3	25.5	25.5	139	71
69	1	163.8	65.8	24.5	92	101	22.4	39.9	31.4	146	84
59	2	162.8	71	26.8	90	107	39.6	28.2	29.4	132	88
67	1	163.8	78.3	29.2	93	106	30.1	25.2	27.5	130	84
62	2	160.6	56.2	21.8	80	93	31.4	22.2	17.7	124	74
58	2	160.6	58.2	22.6	84	99	34.5	21.1	26.8	135	87
60	1	161.4	67.6	26	85	91	26.1	39.5	34.8	128	81
60	2	155.7	59	24.3	81.5	100	34.8	21.7	25.6	131	83
66	1	171.7	65.2	22.1	89	95	15.1	46.2	44.9	156	96
81	1	168	61.8	21.9	83	94	16.3	39	34.2	149	77
63	1	177.8	77.6	24.5	94.5	101.8	21.9	40.2	46.8	134	102
61	2	151.6	62.9	27.4	86	102	38.5	26.2	23.6	143	84
69	2	155.3	55.9	23.2	76	98	32.6	17.2	17.5	123	73
66	2	148.9	51.2	23.1	76	90	31	28.1	25.5	147	88
53	1	159.2	56	22.1	79	90	14.9	43.6	42.8	94	67
62	2	152.6	59.1	25.4	84	95	34.8	16.5	23.5	128	71
71	2	153.9	65.2	27.5	86	101	27.9	26.8	25.3	151	85
38	2	150	43.1	19.2	61	82	22.9	24.1	24	107	67
63	2	145.9	70.6	33.2	100	113	46.7	23.7	22.3	142	79
69	2	158.3	52.8	21.1	78	97	28.4	27	24.5	112	62
62	2	154	58.6	24.7	80	96	33.3	28.1	26.1	155	72
81	1	155.8	52.8	21.8	80	92	7.5	24.6	23.2	124	75
58	2	147	48.9	22.6	79.9	99	32.6	19.4	21.6	135	77
58	2	151.8	72.4	31.4	93	106	44	24.4	22.8	116	75
60	2	149.4	73.6	33	96	104	45.9	26.8	24.2	78	76
55	2	148.7	45.5	20.6	75.5	87.5	28.6	23.3	21	129	82
41	1	162.9	62.1	23.4	82	97	20.8	44.1	43.1	120	85
56	2	155.6	83.2	34.4	100	112	48.5	23.8	27.9	121	82
75	2	150.4	50.7	22.4	70	93	29.5	24.8	22.3	158	73
45	2	154.6	65.5	27.4	81	59	27.4	34	32	206	115
57	2	139.9	72.8	37.2	106	116	48.8	22.7	22.2	142	87
38	1	169.4	90	31.4	98	105				133	85
71	1	175.6	71.9	23.3	90	98	20.7	45	38.1	127	78
67	2	161.7	66.6	25.5	89	100	37.2	25.1	22	128	75
41	2	162.6	58.8	22.2	80	97	33.6	21.2	21.8	104	81
41	1
49	2	160.4	69	26.8	92.5	111		26.9	22.8	135	87
51	2	159.6	51.5	20.2	75	92.5	27.8	22.5	24.6	117	73
75	2	145.3	45.9	21.7	81.5	93.7	27.9	19.2	18.4	124	73
43	2	156	56.3	23.1	69	92.5
64	2	156.1	59.9	24.6	82	99	36.2	28.8	24.4	128	81
47	1	173	69	23.1	79	98	20.5	52.5	50.3	136	90
70	1	167.5	61.3	21.8	83	89	20.5	42.8	35.9	155	83
41	2
51	2	155.4	59	24.4	77	94	34.4	27.6	25.3	128	86
42	2
46	1	163.4	69.9	26.2	88	98	26.6	38.4	38.7	113	81
80	1	162.5	98.5	37.3	96	100	21.8	31	27.3	153	92
50	2	156.1	81.5	33.4	92	113	47	30.5	25.9	153	93
79	1	165.9	66.9	24.3	90	99	17.7	32.9	30.7	127	85
77	1	154	57.7	24.3	90	94	2.4	36.3	37.1	158	85
85	1	159.5	65	25.6	90	103	23.9	22.4	27.8	156	87
72	2	152.9	55.8	23.9	80	98	33.3	21.6	19.4	157	80
53	1
57	2	148.3	54.5	24.8	85	99	34.8	21.2	22.3	123	84
67	1	171.6	75.7	25.7	94	99	25.5	37.3	29.8	101	81
65	2	149.3	76.3	34.2	92	109	46.4	22.7	24.8	164	83
81	1				101			17.6	28.1	149	106
68	2	159.7	54.4	21.3	77	93	28.6	17.4	16.6	171	92
76	1	154.2	46.8	19.7	71	85.5	10.9	25.8	26.2	158	78
67	1	168.4	73.7	26	96	101	24.2	41.1	38.1	133	99
76	2	150.2	50.9	22.6	99.7	94.8	38.6	23.6	22.1	137	69
78	2	159.1	65.3	25.8	95	96	36.3	24.7	22.3	178	88
55	1	167.2	90.6	32.4	120	114	32.1	34.1	37.9	142	98
63	1	174.1	80.5	26.6	98	108	27.8	42.7	41.6	160	99
78	1	156.6	68.1	27.8	90	94.5	23.1	29.5	23.9	147	74
70	2	160.1	54.2	21.1	81	98	29	26.1	26.1	131	80
62	1	168.4	69.1	24.4	87	93	25.4	40.2	35.8	148	86
72	1	161.3	55	21.1	80	87	21.7	35.5	31.8	111	71
62	2	149.1	64.6	29.1	86	107	41.3	19.2	19.4	133	84
55	2	163.4	68.3	25.6	90.9	96	38.2	32.7	28.6	139	82
75	1	154.6	46.6	19.5	72	81.5	19.7	27	20	113	70
81	2	148.7	74.6	33.7	98	104	45.1	24.9	24.4	157	86
82	1	165.6	52.3	19.1	81	91	5.1		14.4	139	79
44	2	156.3	57.1	23.4	73	99	36.4	30	35	108	72
65	2	145.4	43.1	20.4	70	86	26.9	23	19	124	71
72	2	150.5	47.1	20.8	71	87.5	26.5	17.8	17.9	138	78
62	2	153.4	62.1	26.4	91	98	38.6	20.9	22.9	133	86
59	2	145	55.7	26.5	86	96	38	30.2	26.6	139	74
64	1	167.8	70.4	25	77	96	25.7	52.1	46.5	139	84
60	2	157.3	66.4	26.8	88	103	38.6	26.6	27.7	135	85
51	1	165.8	74.1	27	92	95	23.9	40.6	36.6	118	84
82	2	140	43.9	22.4	86	88	26.3	16	7.6	136	75
58	2	145.6	75	35.4	104	116	48	26.4	23.4	116	75
79	1	165.4	68.2	24.9	86	99	22.9	27.7	29.3	130	91
59	1	167.8	69.1	24.5	88.5	95.4	27.2	39.8	39.3	135	88
68	2	148.8	50.5	22.8	90	89	33	18.9	14	134	78
70	2	154.2	62	26.1	83	100	35.6	17	13	150	83
73	1	145.3	39.7	18.8	75	84	23.5	18.5	17.2	113	87
60	1	170.9	79.3	27.2	99	103	27.7	47.9	48.4	139	88
48	1	156.9	65.2	26.5	86	98.5	27.7	46.7	46.8	112	81
47	2	152.8	62.4	26.7	79	93	30.8	29	27.8	135	93
53	2	161.4	51.8	19.9	78	96	26.5	26.4	24.4	107	67
68	2	148.5	61.2	27.8	91	103	40.1	21.9	21.4	152	87
60	2	159	62.7	24.8	84	101	36.9	13.4	17.6	131	79
50	1	169.3	71.9	25.1	92	95	23.1	46.4	41.9	133	90
50	2	159.7	56.6	22.2	82	96.8	31.7	27.8	26.7	125	84
55	2	150.2	46.4	20.6	77	89	26.8	19	20	117	75
47	1	168.5	83.1	29.3	93.5	105	28.8	52	38	127	78
54	2	161.2	59.1	22.7	81	92	32.1	30.2	32.2	124	77
48	1	163.4	76	28.5	96	99	29.3	45.1	45.8	149	119
64	2	150.7	60.7	26.7	79	97.2	37.5	36.6	24.4	140	66
52	2	148.9	51	23	71	93	33.6	22.8	18.7	137	90
61	1	166.5	59.6	21.5	79	94	16.8	38.9	38.2	103	62
52	1	170.6	59.9	20.6	81	95	4.4	40.3	41.6	102	66
58	1	161.4	60.9	23.4	84	95	26.7	42.6	42.2	151	96
79	2	158	78.6	31.5	98	112	48	23.7	22.8	125	76
40	2
86	2	143.9	42	20.3	69.5	91	23	19.4	26.5	134	85
53	2	165.3	58.3	21.3	73	95	31.5	25.1	27.3	124	83
66	1	165.4	74.1	27.1	98	103	39.9	42.4	16.1	110	86
69	2	147.8	50.2	23	76	84.9	31.6	24.4	23.1	136	77
72	1	165.2	70.1	25.7	81	98.5	18.6	40.7	37.2	130	91
47	2	161.5	61.7	23.7	82	89.5	35.8	25.2	28.4	98	75
65	2	148	72.5	33.1	98	110	45.6	22.8	19.7	120	77
62	1	166.6	70.9	25.5	91	100	26.5	34.2	35.8	158	107
67	2	149.8	49.9	22.2	74	86	29.3			125	77
59	1	171	72	24.6	86	97	22.2	43.4	42.2	116	80
58	1	164.9	64.2	23.6	86.5	94.5	11.9	37.3	35.7	145	93
69	2	145.4	68.5	32.4	96	110	46.3	23.9	24.4	155	84
41	1	169	58.4	20.4	71.5	90.5	15.7	42.3	35.1	111	74
48	2						31.4	20.2	18.2	122	88
64	2	148.4	57	25.9	82	92	37	28.8	27.2	150	93
64	2	147.3	36.7	16.9	58	83	15.5	18.9	17.4	125	77
63	2	158.7	56.8	22.6	70.5	101.5	29.4	25.3	29.3	148	88
53	2	157.9	60.7	24.3	93	96	35.8	24.1	23.9	142	88
53	2	154	68.3	28.8	86	98.5	42	30	24.8	137	79
50	2	151.8	68.3	29.6	87	102	44	26.2	22.4	126	80
50	2	150.4	55	24.3	77	92	33.9	24.2	22.7	106	67
46	1	173	80.6	26.9	90	104	26.2	57.5	55.4	108	75
57	1	171	78	26.7	94	104	24.7	45.6	29.2	145	87
71	2	153.8	59.9	25.3	80	99	36.9	28.4	24.6	125	75
76	1	162.2	64.9	24.7	90	99	27.8	39.4	32.6	142	75
61	2	158.1	50.9	20.4	73	94	28.6	24.4	19	130	75
81	1	154.5	41.1	17.2	66	82	9.3	28.1	26	149	81
57	1	161.9	63.3	24.1	88	96	22.4	38.7	46	130	82
64	1	159.2	49.1	19.4	74	84.5	13.9	28.1	30.4	114	79
62	2	164.6	60.5	22.3	84	104	33.3	20	20.8	140	78
52	2	120.6	42.2	29	69	89	23.4	22.3	22.6	122	89
75	1	160.2	65.1	25.4	92	98	22.7	32.7	27.3	152	76
71	1	160.8	65.2	25.2	75	91	17.7	30.6	33	115	73
70	2	154	52	21.9	76	93	29.3	16.1	16.3	105	54
74	2	146.8	57.7	26.8	80	98	36.1	28.2	22.7	153	91
46	2	158.8	73.8	29.3	93	101	42.3	24.5	26.7	116	76
66	2	160.4	69.5	27	91	104	39.5	28.3	22.7	155	80
80	2	144.1	58	27.9	102.6	95.4	36.3	18.1	17.9	184	93
64	2	153.5	65.1	27.6	88	104	39.8	21	18.9	129	69
64	2	160.9	60.3	23.3	84	106	35.2	36.3	31.6	105	75
68	1	171.8	69.6	23.6	87	99	20.3	45.4	40.2	155	95
42	2	151.1	44.1	19.3	66	85	25.9	25.5	24.2	106	75
64	1	168	86.9	30.8	101	109	29.3	47.3	35.1	145	80
76	1	160.9	66.2	25.6	92	99	19.9	34.1	36	146	80
69	1	173.6	86	28.5	96	98.9	24.7	41.1	41.1	156	83
56	2	160	60.9	23.8	83.5	98.5	34.9	27.5	25.1	119	70
67	1	153.6	73.6	31.2	100.9	104.4	31.4	26.2	23.2	142	94
66	2	148.4	49.1	22.3	78	89	31.8	23.6	20.9	108	70
57	1	173.9	79.5	26.3	90	99	26.5	49.8	47.7	139	88
43	1	159.4	72.6	28.6	86	100	27.9	43.7	46.7	130	94
55	2	156.7	53.6	21.8	81	86	30.4	25.6	24.6	130	81
57	2	153.9	47.9	20.2	78	89	26.6	24.1	22.8	155	66
47	2	158	64.1	25.7	80	96.5	37.1	34	30.3	126	89
66	1	163.6	76.2	28.5	100.9	101	30.3	36.1	36.4	119	79
72	1	165.5	70.1	25.6	90	99	28.4	32.1	28.3	141	93
73	1	158.6	74.7	29.7	101	104	32	37.3	37.8	137	79
61	1	164.7	57.5	21.2	79	90	21.9	37.7	34.4	146	80
38	2	154.7	60.9	25.4	88	100	40.2	32.6	29.8	146	89
48	2	152.2	63.8	27.5	90	105.3	41.4	29	27.2	141	101
59	2	164.6	51.6	19	66	88	25.9	26.5	24.3	111	70
54	2	150.1	39.1	17.4	64	81	16.1	26	26.9	125	83
59	2	152	60.2	26.1	87	95	37.3	28.2	28.3	129	80
48	2	154.4	55.9	23.4	83.3	93.6	23.2	28.3	26	126	70
65	1	161.7	67.3	25.7	91	96	24.9	37.2	34.4	137	91
57	2	159.3	41.1	16.2	66	89	18.9	20	20.6	130	80
60	2	148.2	50.7	23.1	79	94	31.5	24.6	24.4	134	89
73	1	160.7	60.3	23.3	88	97	21.6	34.4	20.6	140	84
57	1	170.5	69.3	23.8	90	95	24.3	43.4	34.8	164	95
50	1	177.4	86.8	27.6	98	105	26.7	45.2	41.2	133	99
58	1	143.6	45.1	21.9	76	86	28	26.7	25.1	134	72
59	2	145.1	47.7	22.7	71	84	37.1	23.5	21.3	93	67
43	2	167.1	64	22.9	77	96	33.1	22.7	26.7	109	77
71	2	149	51.4	23.2	78	93	28.5	21.1	26.1	139	76
65	2	156.9	53.2	21.6	77	93	27.9	25.7	23.7	120	93
60	2	159.4	59.4	23.4	85.5	96	35.6	23.6	22.6	137	90
66	1	171.3	69.6	23.7	89	98	18.4	45.2	45	125	87
77	1	165	82.9	30.4	104.5	106	32.5	35.1	33.2	136	89
79	2	150.3	50.6	22.4	83	91.5	27.8	15.4	17.2	147	75
59	1	163.3	77.8	29.2	94.8	103.1	29.4	41.4	40.1	115	79
43	2	160.2	54.3	21.2	75	95	33	29.3	30.8	109	83
59	2	156.2	70.5	28.9	92	103	42.3	34.5	31.5	131	74
62	2	151.9	55.5	24.1	79	92.9	36.3	32	23.8	162	94
41	2	165.7	70.6	25.7	84	105	40.1	27.8	24.4	119	67
50	1	161.6	58.9	22.6	78	93	24	29.3	32.1	116	76
73	1	160.3	73.2	28.5	102.5	102	31	32.1	31.9	148	80
46	2	150.2	49.3	21.9	74.9	94.8	31.7	28.1	29	88	54
73	2	153.3	52.7	22.4	75	94	28.5	18.4	20	144	89
74	2	152.5	54.3	23.3	91	92	30.6	23	18.8	123	83
59	2	151.1	51.6	22.6	75.5	97	29.8	27.8	28.2	121	69
82	1	159	49.6	19.6	74	89.5	14	31.3	24	137	86
56	2	149	61.8	27.8	90	101	40.7	25.6	24.1	117	81
59	2	152.7	65.2	28	90	100.5	42.2	16.2	17.6	156	73
57	2	159.5	53.9	21.2	76	96	28.8	26.1	23.2	123	75
76	2	146.9	77.8	36.1	111	116	44.5	23.1	20.2	145	82
65	2	150.9	58	25.5	87	95.5	35.8	23.5	24.7	94	74
50	1	151.4	46.9	20.5	76	83	18.7	32.7	33	110	76
59	1	164	54	20.1	74	89	7.2	44.8	40	139	93
43	1	173	74.7	25	89	97	25	51	46.7	126	87
69	1	155.4	67.6	28	88.5	93	27.6	44.3	38.1	147	83
43	2	158.7	54.5	21.6	71	92	34.2	30.5	28	120	87
40	1	164	60.2	22.4	79.5	91	18.7	45.6	48.2	111	77
79	2	150.8	54.5	24	86	95	30.5	21.2	21.6	141	67
42	2	163.2	53.7	20.2	71	93.4	31.1	30.2	27.5	104	72
53	1	164.6	67.5	24.9	83	97	20.1	41.5	45.8	133	89
65	2	153.3	58	24.7	80	100.5	33.5	24.3	22.2	124	72
43	1	176.5	80	25.7	93	97	25.2	46.2	49.8	161	101
86	1	164.6	60	22.1	84	95	20.1	30.9	33.6	114	61
76	2	162.1	80.2	30.5	89	110	43.3	24.7	23	125	72
64	1	178.6	81	25.4	94	103	23.7	43.4	34.4	137	93
67	2	149.6	67.4	30.1	94	112	44.3	17	18.4	130	92
70	2	158.2	45.7	18.3	66	90	18.4	22	23.1	129	73
69	2	144.2	46.6	22.4	81	89	27	25.1	24	127	78
69	2	152.5	45.2	19.4	69	87	20.5	16.7	23.2	129	63
49	2	159.3	57.3	22.6	71.5	93	33	26.5	23	113	73
80	1	163.7	55.4	20.7	81	91	11.9	28.1	26.9	116	72
73	2	154.4	57.6	24.2	87	98	33.3	20.9	22.8	124	72
71	2	150.6	70.4	31	97	107	42.2	27.1	23.4	136	83
55	2	152.8	59.3	25.4	77	94	35.2	24.6	22.4	131	72
56	2	151	65.4	28.7	88	102.5	41.3	20.9	19.5	119	93
64	2	152.6	59.5	25.6	97	97	36.5	32.2	26.1	131	66
55	2	155.5	57.7	23.9	82	94	35.2	28.9	25.8	122	82
51	2	146.2	58.3	27.3	85	97	39.7	31.2	30.7	133	77
62	2	146.7	48	22.3	72	91	28.8	20.1	18.9	131	58
68	1	164.4	60.5	22.4	80	92.7	17.5	34.2	30.6	110	75
81	2	148.8	55.7	25.2	83	95	29.5	13.3	12	140	68
64	2	148.5	56.1	25.4	79.8	99.2	25.8	27.2	23.7	133	73
54	2	153	69.4	29.6	88	102	42	26.4	24.4	158	89
55	1	157.6	60.1	24.2	88.8	94.8	26.2	33.3	20.4	151	93
50	2	155.9	56.8	23.4	83	94	35.1	33.2	32.7	147	82
72	2	147.7	49.8	22.8	74	87	29	13	20.4	125	74
79	2	148.7	53.1	24	86.9	98	35.3	15.3	15.3	146	63
58	1	157.6	55	22.1	80	91	9	41.9	33.8	141	84
57	2	153	80.5	34.4	100	112	47.5	20.4	9.9	131	71
56	1	161	74.1	28.6	92	102	26.6	32.9	30.1	136	84
57	2	157.4	58.9	23.8	81	98	35.8	27.8	29.5	127	89
67	2	147.9	47.3	21.6	75.7	89.9	29.9	18.2	17.2	115	78
88	1	161.4	63.6	24.4	92.5	101.4	26.2	20.5	23.9	131	96
77	1	158.2	68.3	27.3	93	99	21.3	31.3	31.5	185	70
76	1	148.9	40.7	18.4	75	84	20.7	22.6	23.3	147	83
49	2	157.3	55.6	22.5	79.5	101	22.5
64	2	158.6	57.6	22.9	70	94	31.2	26.5	17.8	126	91
62	2	140.5	45.1	22.8	76	87	30.6	19	17.8	110	71
76	2	143.8	43	20.8	72	84	27.1	15.2	11.1	110	61
70	2	150.5	53.1	23.4	77	98	30.6	24.6	24.3	144	92
62	2	151.7	59.4	25.8	88	100	36.9	29.1	26.5	134	70
69	1	155.5	60.6	25.1	84	93.5	41.2	31.8	32.8	155	86
55	2	156.8	63.9	26	90.7	101.5	37.7	30.6	28.5	126	82
63	2	153.5	66.3	28.1	85	104	41.6	24.2	24.4	124	87
57	2	139.3	48.9	25.2	85	86.1	37.4	25	24.6	145	84
60	1	168.4	76.1	26.8	96	98.9	30.1	41.4	41.4	139	101
51	2	155	62.1	25.8	83	99	37.6	25.6	24.6	131	81
64	2	159	51	20.2	70	89	20.6	30.5	29.4	133	79
56	1	165.6	70.3	25.6	89	100	28	42.6	42.1	113	67
54	2	156.5	64.6	26.4	77	95	40.3	28.5	28	146	86
57	2	156.9	55.8	22.7	83	89.5	33.1	30.2	24.3	107	69
61	2	149.3	49.9	22.4	73	85	30.4	27.3	27.5	103	77
64	2	152.3	73.3	31.6	99	107	44.8	29.6	23.7	144	81
55	2	158	58.7	23.5	84	103	34.6	24.9	28.1	135	81
74	1	167.8	90.9	32.3	107	107	29	57.1	43.7	154	93
43	2	154.5	50.6	21.2	75.7	96	29.3	27.6	22.6	99	73
77	1	158.3	61.7	24.6	82	92	20.4	35.7	35.3	123	72
78	1	158.8	75.3	29.9	98	102	28.4	22.9	26.6	132	70
50	2	160.8	54.6	21.1	68	106	29.9	22.6	22.1	107	74
79	1	168.2	62.9	22.2	90	93	11.3	32.9	31.7	124	93
75	1	157.5	55.2	22.3	71	88	14.1	18.3	17.3	131	67
44	2	157.7	49.5	19.9	71	95	30.5	27.9	26.8	106	65
50	2	169.7	56.6	19.7	81	93.5	27.4	23.5	22.3	107	57
67	1	166.9	64.1	23	87	96.5	21.8	34.1	31.8	141	89
77	2	150.1	55.2	24.5	90.5	97	35	17.4	13.3	139	67
45	2	151.3	43.4	19	65	89	24.8	25.1	29.2	103	70
66	1	161.2	65.2	25.1	87	96	22.9	39.2	42.6	115	78
63	2	155.4	53	21.9	71	94	30.2	20.8	16.8	141	89
44	1	168.3	67.2	23.7	82.5	92	24.5	46.3	44.2	109	74
70	2	149.7	67.7	30.2	96	106	41.3	27.2	26.3	144	88
80	2	144.5	54.8	26.2	90	95.5	34.5	11.3	11.4	130	69
43	2	157.4	54.8	22.1	79	93	35.7	26.5	24.5	124	84
60	2	155.7	60.3	24.9	92	95	36.8	26.2	24.5	125	79
62	2	154.9	58.7	24.5	84.5	99	33.8	26.6	25.5	128	76
52	2	164.5	54.8	20.3	69	92.5	28.6	28.4	25.8	154	93
62	1	162.6	49.2	18.6	72	86	9.1	39	38.3	120	77
62	2	152.1	66	28.5	88.5	98	39.9	24.8	25.6	138	74
65	1	155.5	51.8	21.4	79	92	18.4	28.2	25.5	137	82
45	1	167.4	79.4	28.3	95	104	29.5	51.2	42.9	113	80
53	2	156.4	57.9	23.7	75	95	34.9	25.5	24.7	116	78
82	2	143.9	68.4	33	98	109	43.1	15.3	14.3	135	65
78	2	145.4	40.6	19.2	73	88	28.3	19.9	18.8	129	77
76	2	146.5	57.4	26.7	86	99	36	18.2	16.9	130	71
80	2	144	51.6	24.9	91	93	35.8	21	20.8	148	78
60	1	165.9	70.4	25.6	93	98	27.3	40.1	31.3	134	88
69	2	141	53.9	27.1	85	97	36.8	15.8	18.1	133	79
61	2	148.5	66.1	30	101	103	41.3	26.9	28.2	99	74
74	2	138.9	41.7	21.6	76	85	27	17.6	16.5	134	85
57	2	153	65.2	27.9	85	100.5	40.2	25.2	23.1	164	99
40	1	183.8	125.3	37.1	120	121	39.1	48.5	41	133	86
65	1	162.3	64.4	24.4	92	90	22.9	31.8	30.1	131	75
63	1	160.3	62	24.1	91.5	92.5	22.5	25.3	34.4	131	85
87	1	159.3	65	25.6	95	94	23.5	25.2	22.7	122	78
64	2	162.8	69.5	26.2	85.8	105.7	39.4	27.9	24.9	117	69
54	2	165	55.9	20.5	75	92	26.9	16.4	14.2	123	80
58	2	156.2	70.6	28.9	85	99.5	40.2	27.2	22.7	111	73
63	2
49	2	156.4	49.2	20.1	74.9	94.9	24.9	25.1	24.4	99	67
52	2	171.3	50.4	17.2	68	89	18.7	33.8	30.2	112	78
75	2	154.9	61.8	25.8	83.5	107	35.3	21.4	24.9	151	84
64	2	155.1	60.5	25.1	83	98	37.3	27.9	25.5	110	69
54	1	166.1	68.7	24.9	84	91	21.3	31.5	35.8	113	75
66	2	152.1	54.1	23.4	78.5	86.5	32.7	26.7	25.4	87	53
72	1	156.3	62.1	25.4	90	94	24	31.2	30.7	129	76
63	1	160.4	59.3	23	84	94	17.1	36.8	29.3	126	89
57	1	160.4	62.6	24.3	85.5	91	25.6	34.1	31.5	139	83
60	1	174.5	80.1	26.3	95	101	24	43.9	41	117	78
56	1	173.9	91.3	30.2	95	110	29.3	36.4	36.7	137	96
91	1	152.6	54.7	23.5	84	87	2.1			164	81
45	1	169.1	87	30.4	103	109	30	37.1	34.4	120	105
56	1	173.4	61.4	20.4	75	95	13.7	46.5	44.8	100	72
60	1	164.7	69.7	25.7	89	101	23.6	30.5	28	129	91
48	2	157.9	60.6	24.3	75	98	34.4	42.6	42.1	124	68
51	1	164.5	72.5	26.8	95	100	29.8	41.8	37.1	130	90
67	1	163.3	76.4	28.6	101	105	27.4	34.5	36.8	126	74
47	2	161.3	59.8	23	80	96	34.3	34.4	32.2	110	70
49	2	159.9	56.5	22.1	73	96.5	32.9	28.2	26	120	80
45	2	157.3	57.7	23.3	71	96	35.2	29.6	26.8	132	88
46	2	160.2	59	23	78	100	33.4	29.6	25.8	132	69
76	2	151	65.8	28.9	92.5	104.4	39.2	23.4	24.3	141	82
55	2	152	43	18.6	66	87	21.6	24.1	26.6	123	89
64	2	160.2	56.8	22.1	74	93.3	30	27.1	25.3	128	67
59	1	167.2	70.1	25.1	88	94	23.9	44.8	38.5	127	74
76	1	156.6	46.4	18.9	74	79	20.6	23.8	20	131	80
67	1	163	67.3	25.3	87	96	24.2	33.5	32.6	138	86
65	2	145.3	42.6	20.2	66	86	23.1	22.6	23.3	148	86
60	2	161.4	55.5	21.3	77.5	92	29.4	27.7	25.2	154	78
53	1	170.9	74.4	25.5	91	102	23.3	44.4	41.9	146	78
67	2	140.3	37.6	19.1	86	84.5	20.5	21.8	19.6	103	65
74	2	146.5	52.1	24.3	80	93	32	21.1	28.7	142	80
56	2	166.4	77.5	28	91	102	41.2	22.7	22.4	180	95
48	2	143.9	44.9	21.7	73	90	31.2	19.8	21.8	115	78
41	2	162.9	58.1	21.9	82.9	93	33	29.1	27.4	110	68
58	1	165.7	61.8	22.5	84	89	15.9	33.7	29.1	164	97
61	2	167.1	59.2	21.2	80	99	30.5	30.2	28.3	155	103
78	2	153.8	79.8	33.7	111.5	114.5	46.1	6.8	5.1	183	98
50	2	167.3	56.6	20.2	73.5	95	28.1	29.1	25.1	106	69
78	2	153.6	59.3	25.1	91	99	34.9	19.2	18	148	80
59	2	145.8	43.1	20.3	73	87.6	26.2	20.7	26.6	149	89
50	1	175.9	78.8	25.5	94.8	99.8	28	59.7	47.9	171	104
55	1	157.8	58.3	23.4	80	90	30.3	36.3	36.4	120	73
78	2	146.4	70.3	32.8	96.5	105	44.2	18	23	130	70
70	1	166.6	69.6	25.1	89	98	27.8	36	32.4	155	74
78	1	155.6	56.5	23.3	84	92.5	17.3	22.8	25.8	140	78
60	1	170.1	82.6	28.5	103	109	30.8	57.6	54.8	118	76
62	2	157.2	72	29.1	95.9	107	42.7	30	29.4	144	93
59	2	160.7	90.7	35.1	98.5	122	48.9	24.2	22.9	138	101
49	2	156.4	68.3	27.9	86.5	107.5	41.9	26.2	35.2	137	91
56	2	154.4	56.2	23.6	85	93	34.2	24.3	27.1	127	77
74	2	147.7	63.4	29.1	98	107	42.1	24.8	22.5	130	76
58	2	143.8	47.6	23	78	89	28.8	22.8	19.6	132	84
50	1	164.2	97.8	36.3	105	116	35.8	37.2	35.4	141	91
69	2
51	2	165	74.9	27.5	89	104	40.6	30.2	24.5	133	90
55	2	149.5	56.6	25.3	88.6	100.5	36.3	27.3	25.5	115	79
63	2	160.2	50.2	19.6	77	91	26.8	30.8	25.5	116	73
55	1	176	97.8	31.6	107	114	32.7	51.9	47.6	133	80
66	2	145.2	61.9	29.4	94	107	42.5	30.6	29.5	128	74
57	1	175.8	108.6	35.1	113	111	33.8	58.6	58.6	148	107
64	2	150.5	60	26.5	82	94	37.2	27.3	26.7	117	76
71	1	158.7	60.4	24	91.4	96.5	24.2	31.7	26.6	161	77
56	2	146.6	64.4	30	83	103	41.2	22	21.6	151	82
70	1	157.5	75.2	30.3	97	96	34.9	32.9	25.4	130	81
67	1	160.9	62.9	24.3	87	91.6	22.9	44.3	44.7	152	90
61	1	165	66.8	24.5	87	95	18.7	45.6	34.9	139	71
68	2	157.9	76.1	30.5	95.5	107.5	42.5	37.5	32.1	135	79
69	2	157.4	69.7	28.1	87	106	40.2	26.2	26	133	86
54	1	159.5	61.2	24.1	85	94	22.1	42.8	47.2	137	88
60	1	175.4	81.8	26.6	96	106	24.1	51.1	49.1	137	93
77	1	170.2	67	23.1	87	94	18.1	35.8	37.4	155	88
73	2	156.5	51.9	21.2	78	93	27.9	22.8	24.3	138	73
74	1	152	64	27.7	90	93	34.3	31.3	31.7	151	84
78	1	168.8	65	22.8	84.5	96.5	17.8	35.6	39	131	78
41	1	170	77.2	26.7	85	102	25.5	46.8	35	115	78
41	2	149	48.9	22	61	87	33.3	27.6	24.6	115	79
63	2	149.2	48.8	21.9	77	90.5	29	26.2	23	135	87
45	2	162.2	70.1	26.6	82	106.2	38.8	30.8	35.5	150	86
71	2	150.8	57	25.1	88	96	34.5	21.1	21.5	141	75
52	2	159.9	78.5	30.7	97	105	43.3	19.6	22.4	137	96
61	1	166.5	65	23.4	89	96	23.8	45.7	41.1	113	68
67	2	154.7	72.5	30.3	85	105	41.9	22.4	17.8	140	77
68	1	170.9	70.9	24.3	90	91.1	19.8	38.2	36.4	137	72
59	2	149.4	48.1	21.5	76	92	28.7	24.1	23.7	140	91
58	1	166.6	66.3	23.9	85	94	21.3	40.8	37.7	161	97
62	1	177.8	92.6	29.3	104.5	108	31.7	47.6	44.8	122	85
45	1	172.8	77.1	25.8	89	97.5	24.9	49.7	40.3	146	103
52	2	151.1	45.6	20	66	89.5	27.4	24.3	20	140	78
68	1	157.9	75.2	30.2	94	100.5	29.4	39.2	11.7	149	88
56	2	143.4	53.4	26	79	98	37.1			123	76
40	2	164.1	58.6	21.8	79	97	33	31.2	30.7	112	62
58	1	166.2	101.2	36.6	108.8	112.8	36	55.1	55.5	131	86
75	2	150	53.8	23.9	77	94	32.2	22.5	20.3	134	84
62	2	149.7	76	33.9	99.5	105	46.4	23.9	23.1	140	91
81	2	146.7	49.2	22.9	78	98	30.5	19.2	18.2	141	73
48	2	151.1	49.8	21.8	70	85	31.1	22.6	23.2	142	93
73	2	154.8	53.2	22.2	79	94.5	27.1	26.8	17.5	132	73
49	2	150.2	61.7	27.3	81	98	39.9	21.4	24.2	133	94
48	1	167.2	67.4	24.1	87	95	19.4	34.3	34	111	67
49	2	160.9	57	22	76	96	30.6	34.4	33	111	81
56	1	153.5	51.9	22	78	89	25.6	31.6	34.5	135	81
59	2	150.5	71	31.3	90	109	44.4	31.7	28.7	150	101
74	2	154.2	68.8	28.9	87	111	40.7	25.9	19.9	111	72
55	2	159.1	64.9	25.6	76	98	37	23.5	30.8	144	87
67	2	150.4	74.5	32.9	100.5	103	47	21.6	23.3	132	84
50	2	147	40.3	18.6	63	82.5	21.2	23.1	23.3	103	76
57	1	164.1	65.1	24.2	84	94	22.4	33.8	41.1	132	92
83	2	148.8	49.1	22.2	75	89.5	27.2	9.2	18.8	160	82
73	1	154.8	63.3	26.4	87	95	24.6	36.7	33.9	111	81
73	1	160.6	73.5	28.5	101	101	30.2	28.3	32.7	106	64
65	2	144.9	74.7	35.6	105	115	47.5	27.2	24.5	148	89
66	2	149.9	60	26.7	89	98.5	37.7	31.5	22.2	136	73
46	2	150.5	54.6	24.1	74	89	34.6	34.4	33.1	123	76
56	1	163.3	59.2	22.2	80	92.5	17.8	42.9	36.6	124	81
40	1	176.9	74.6	23.8	83	96	20.8	51.7	42.1	120	83
54	2	153.5	53.9	22.9	78	99	34.6	26.6	23.3	134	69
56	1	169.8	83.7	29	94	109	28.6	56.3	52.1	154	92
41	2	153.9	45.4	19.2	71	87	24.8	26.9	27	101	60
69	2	151.3	66.2	28.9	87.5	103	41.6	19.6	19.3	139	80
73	2	148.7	51.9	23.5	73	97	30.2	24.3	24.9	141	77
69	1	158.2	84.4	33.7	102	109	34.5	35.4	29.6	141	60
69	2	156.7	54.4	22.2	81	92	31.2	21.8	25.5	148	83
69	2	149.8	61.5	27.4	82	98.5		31.2	28.8	140	86
68	2	155.6	61.6	25.4	79	100	35.5	21.5	19.4	148	75
66	2	151.1	50.9	22.3	69	92	30.8	22.6	24.2	126	78
64	1	157.5	58.2	23.5	79.5	88	15.5	32.6	42	141	88
75	1	167.1	69.9	25	95	96	25.1	34.3	35.5	147	84
79	1	153.2	46.5	19.8	81	84	6.4	23.2	21.8	120	78
58	2	151	35	15.4	68	76.2	9.3	16.5	14.8	123	89
57	2	158.3	60.5	24.1	81	97	28	30.3	26.3	122	75
64	2	155.8	60.1	24.8	79	94	35	25.1	25.1	110	69
75	2	150.9	52.2	22.9	79	93	32.5	17.8	20.1	158	82
65	2	148.8	56.7	25.6	88.5	93.4	36.4	23.6	22.4	118	72
55	1	172.1	92.7	31.3	108.5	109	34	48.8	45.1	156	104
78	1	167.6	77.6	27.6	99.5	103	25.6	41.5	38	140	83
86	1	159.6	60.5	23.8	82	96	1.8	30.2	30.2	149	80
63	2	144.1	63.2	30.4	91	103	42.6	29.8	22.2	135	77
66	1	163.8	69	25.7	91	97	26.4	36.8	32.8	142	97
45	2	153.5	64.5	27.4	83.1	102	41	27.3	24.7	127	88
56	2	164.2	69.5	25.8	84	98	38.5	31.2	34	126	81
56	2	163.1	76.4	28.7	101	104	43.4	28.3	20.3	134	89
68	2	160.1	78.4	30.6	100.9	100	44.5	32.8	32.6	154	81
53	2	161.3	73	28.1	92	109	41.8	36.2	34.1	108	67
87	1	168.4	57.3	20.2	77	92	20.6	33	28.5	175	74
40	2	157.1	75.8	30.7	92	108	45.2	34	33.2	164	108
72	2	153	53.4	22.8	85	94	33	22.5	20.3	127	74
65	1	159.3	66.3	26.1	90	98	29.2	34.1	28.1	141	91
57	1	170.1	79.6	27.5	94	109	14.7	44.5	40.9	155	92
42	2	152	62.1	26.9	80	101	40.2	28.5	32	129	65
66	2	145.2	53.3	25.3	77	95	34.7	23	18.4	137	81
54	2	165.3	63.1	23.1	83	104	34.4	25.4	28.4	138	90
80	1	163.6	63	23.5	87	96.5	19.4	37.4	33.5	152	94
62	2	155.2	56.7	23.5	81	96	34.5	30	28.2	138	84
51	1	164	64.1	23.8	79	92	16.3	51.7	48.7	126	93
63	1	165.3	69.1	25.3	90.5	93	22.3	37.1	31.7	174	95
73	2	145.9	45.7	21.5	81	90	30.2	18.5	21.6	130	66
75	2	145.5	45.3	21.4	68	87	25.8	16.6	15.4	136	69
71	2	151	75.1	32.9	101	112	45.2	26.8	26.6	148	100
77	2	148.1	62.4	28.4	89	101	38.8	20.3	20.1	137	81
58	1	178	78.7	24.8	91	100	24.1	47.3	46.3	142	94
76	1	161.5	61.7	23.7	88.5	96	13.8	35.5	33.5	147	81
73	2	154.8	39.7	16.6	66.5	83	13.3	25.2	20.1	143	72
42	2	157	51.7	21	72.5	88.5	28.6	21.3	22.2	104	69
54	1	165.5	68.8	25.1	83	94	23.4	39.4	36.3	119	80
44	1	166.6	53.4	19.2	69	89	11.1	43.9	40.3	95	63
70	1	161.9	56.8	21.7	79	89	13.4	38.6	34.7	125	80
58	2	143.5	47.5	23.1	76	87	30.9	24.8	17.7	119	72
58	2	157.8	58.4	23.5	81	96.5	35.4	18.6	19.2	137	82
67	2	141.8	59.6	29.6	87	93	41	21.1	16.2	134	73
55	1	163.8	62.2	23.2	85	92	19	48.4	43.1	171	103
77	2	140.9	69.8	35.2	106	114	47	17.7	18.5	122	74
65	2	156.9	57.3	23.3	86	99	33.9	30.3	20.7	143	85
62	1	171.9	75.9	25.7	89	99	23.4	37.9	31.6	121	79
64	2	154.9	70.6	29.4	95	112	44.3	20.1	20.5	141	77
52	1	167.1	70.6	25.3	88	104	30.5	47.8	40.1	131	92
70	2	147.2	53.6	24.7	89.4	91	34.4	22.8	19.5	139	75
57	1	169.6	55.1	19.2	75	88	6.4	40.3	38.8	109	84
67	2	146.4	54.3	25.3	97	98	36.2	24.6		110	63
51	1	166.8	66.5	23.9	86	99	23.5	19.2	13.9	101	64
66	2	149.5	70.6	31.6	99	105	43			173	86
56	2	159.5	60.3	23.7	86	100	33.7	27.9	28.3	175	82
84	1	165.8	59	21.5	88	100	18.8	29	25.2	163	81
80	2	149.3	47.9	21.5	77	88	22.5	9.1	8.8	124	71
75	2	141.8	63.6	31.6	107	109	41.5	26.6	23.2	159	66
47	2	159.8	63.8	25	79	104	36.6	33.2	32.1	119	84
49	1	166	55.5	20.1	81	89	14.3	44.1	40.5	130	78
48	2	158.4	42.1	16.8	66	85	16.9	32.8	30.2	112	78
53	2	152.5	57.4	24.7	83.8	95	35.5	29.4	25.2	123	89
65	2	148.2	66.8	30.4	99.7	103.4	41.9	26.4	25.2	130	82
57	2	158.5	76.9	30.6	100.2	104	43.4	24.6	24	126	81
49	1	175.7	65.6	21.3	76	91.5	12.5	44.2	45.6	123	90
55	2	154	64.8	27.3	90	98	39.8	30.4	23.3	131	87
69	1	167.3	69.6	24.9	90.5	96	20.1	41.1	40	131	74
66	2	159	54.9	21.7	72	96	27.7	22.9	13.5	123	75
50	2	153.3	64.6	27.5	88	94.1	40.8	32	29.6	173	92
60	2	156.8	66.2	26.9	82	96	39.9	29.8	31.2	147	83
55	2	151	54.1	23.7	74	98	31.9	24.8	21	139	85
55	2	159.2	48.1	19	62.5	83.5	21.9	23.2	20.5	153	76
52	1	169	71.3	25	92	97	22	33.9	33.3	124	81
50	2	153.1	79.3	33.8	104	112	48	22.3	21.5	142	79
57	1	163.4	61	22.8	78	89	15.6	41.7	41.3	99	69
70	1	158.4	64.1	25.5	92	94	22.8	34.4	35	132	55
73	1	168	72.9	25.8	90	101	20.1			189	78
49	2	151.5	45.5	19.8	69	90	26.6	26.8	26.4	118	77
69	2	146	46.1	21.6	82	88	25.8	20.3	20.7	118	68
40	2	150	74.1	32.9	90	103	46.5	27.6	27.6	114	61
66	2	148.1	46.7	21.3	67	84.5	26.2	22.7	22.4	117	70
76	1	156.7	67.5	27.5	93	98.5	30.1	22.2	23.3	132	78
62	1	156.3	64.2	26.3	83	91.5	25.8	31.7	33.8	153	94
72	2	154.1	71.7	30.2	93	110	42.2	24.9	24	127	77
56	2	158.3	68.4	27.3	92.5	101	42	23.2	24.2	130	87
62	1	170.4	86.7	29.9	101	108.5	30	49.9	48.4	128	89
56	2	155.8	81.1	33.4	95	104	46.7	37.2	37	160	69
69	1	161.5	53	20.3	79	89	4.3	32.1	29.3	106	79
50	2	140.3	46.7	23.7	73	85	34	22.9	20.1	135	92
79	2	145.2	50.5	24	87	91.5	33.6	17.1	14.1	141	97
42	2	157.1	50.8	20.6	69	95	30.9	29	26	114	79
58	2	152.7	74.7	32	90	109	44.9	13.2	13.3	126	90
54	2	150.9	48.7	21.4	72	92	17.1	28.1	23.2	138	87
54	1	171.1	80.3	27.4	93	99.5	27.6	33.3	51.4	92	75
60	2	145.7	54.4	25.6	80	96	35.9	26	25.5	120	75
61	1	171.8	72.1	24.4	89	100	20.6	34.4	33.4	129	82
66	1	166.2	65.6	23.7	82	94	19.6	33.5	30.4	129	90
43	2	152.3	48.6	21	69	88	30	28.2	23.9	109	70
46	2	158.4	67	26.7	83	98	39.2	29	31	154	96
67	2	143.7	48.3	23.4	73	93	30.8	26.5	24	102	62
40	1	171.7	64	21.7	84	100	19.1	44.9	47	109	75
41	1	164.1	71.6	26.6	87	100	26.5	56.6	46.3	116	71
65	2	147.2	53.2	24.6	78	91	33.5	24.4	24.9	117	74
56	2	148.5	50	22.7	77	90.2	34.1	27	23.6	120	70
45	1	160.4	60	23.3	77	95	18.4	34.8	33.3	118	80
50	1	170	82.1	28.4	94	103	28.7	52.8	48.6	101	68
51	2	150	63.3	28.1	94.9	99.4	45.5	32.3	32.6	109	78
40	1	157.6	58.3	23.5	77	91	21.9	29.3	28.7	112	73
48	1	171.4	87.6	29.8	93	105	27.9	56.6	60	118	86
56	2	149.9	46.6	20.7	71	87	25.7	21.4	15.7	115	62
45	1	173.4	78.2	26	92	98	25.2	38.2	40.6	124	85
65	2	146.4	55.5	25.9	83	102	38	16	17.6	129	77
82	1	148.4	73.4	33.3	103.5	93.3	35.4	29.7	29.7	107	54
51	2	148.5	56.5	25.6	84	98	37.5	24.7	21.5	110	75
52	2	156.7	61.8	25.2	86	97.8	37.3	21.2	24.5	106	77
48	2	155.9	46.7	19.2	66.9	89	22.8	25.1	29	132	92
78	2	157.9	59.6	23.9	86	98	33.2	20.5	22.8
48	2	155.9	62.8	25.8	76	100	25.8	22.6	25.3	108	67
50	2	154.5	49.6	20.8	71	91	27.8	35.2	23.8	118	75
70	2	151.9	66.9	29	86	104	40	19.4	19.4	130	84
46	2	147	65	30.1	86.5	93	43.5	30.2	24.2	125	81
77	2	148.4	54.5	24.7	81	94	30.9	25.6	21.4	129	65
70	1	159.8	63.4	24.8	88	97	26.9	37.2	29.2	131	84
78	2	152.8	60	25.7	83	102	35.7	21.2	21.9	139	70
52	1	165.6	77.5	28.3	99.7	108	27.8	42.1	38.9	119	89
67	2	153.1	78.4	33.4	100	105	45.4	22.3	29.4	154	105
65	2	152.8	57.1	24.5	94	90	34.4	15.4	11.4	113	87
51	2	142.3	64.3	31.8	93	102	44	31.4	28.7	117	88
48	1	162	56.2	21.4	80	89	22.4	41	44.6	120	98
48	2	163.8	59.4	22.1	68.5	102	32.7	30.2	25.1	114	72
75	1	165.4	65.1	23.8	89	96	18.5	32.6	31.1	117	57
65	2	147.7	48.6	22.3	79	64.5	27	23.6	17.7	113	67
57	2	160.8	53.9	20.8	79.9	95	28.2	28.1	27	115	73
44	2	145.9	51.7	24.3	73	94	33.3	23.7	21.3	124	89
47	2	157.8	63.3	25.4	89	100	36.8	30.8	27.6	111	73
33	2	152.5	68.8	29.6	93	114	46.6	20.3	18.3	176	100
34	2	157	61.3	24.9	78	105	39.7	19.3	18.4	105	72
45	2	157.6	74.6	30	88	104	44.5	29.5	25.7	136	74
58	1	164.4	69.4	25.7	90	100	28.4	44.8	42	129	89
50	2	155.7	53.4	22	74	87	29.5	28.9	26.5	111	71
47	1	160.7	56.9	22	77	91	14.8	41.4	46	96	64
58	1	173.7	93	30.8	100.2	101.1	30.7	50	45.3	137	96
63	2	155.3	53.5	22.2	77	90	28.1	30.6	22.4	112	73
68	1	155.2	71.6	29.7	91	93.5	28.8	39.3	32.5	117	68
70	2	149.1	74.1	33.3	95.5	117	44.5	22	21.1	141	88
47	2	159.1	53.3	21.1	74	94	30.1	28.4	26.1	109	82
58	1	168.1	65.5	23.2	86	93	22.8	41.5	34	183	98
64	2	162.6	55	20.8	72	91	28	27.7	27.4	127	83
63	2	150	53.5	23.8	78.9	92.9	33.9	25.9	28	155	90
71	2	153.8	49	20.7	76	92		19.8	19.4	142	73
78	2	144.4	47.2	22.6	78	89	31.2	17.8	12	144	79
77	2	146.6	49.1	22.8	81	89	30.1	10.3	8.4	92	53
69	1	161.3	66.7	25.6	87	99	29.6	34.5	33.8	122	73
82	2	153	51.2	21.9	70	92.5	28.1	27.9	25.1	143	64
69	2	151.3	53.6	23.4	75.5	92.5	32.4	27.7	26.8	152	97
50	2	155.6	58.3	24.1	74	91.5	34.6	28.5	24.9	110	70
83	2	150.5	49.6	21.9	79	89	30.9	22.3	20.8	170	95
59	2	154.4	47.8	20.1	71	91	28.2	16	16.7	119	76
79	2	156.4	59.6	24.4	85	91.5	33.4	22.8	19.4	134	79
51	2	156.2	65	26.6	75	101	40.8	32.8	31.7	135	86
70	2	154.7	73.9	30.9	102.5	107.8	42.8	13.8	16.5	154	79
48	1	166.5	64.5	23.3	80.2	93.7	21	34.4	36.2	81	56
64	1	162.7	62.1	23.5	94	92	25.6	25.5	14.8	156	93
78	1	148.4	53.8	24.4	86	90	18.1	18.1	18.1	150	71
51	2	152.8	65.6	28.1	92	104	40.6	39.4	37.1	125	74
51	2	165.7	70.1	25.5	86	99	38.5	29.4	26	148	88
71	1	160.2	53.6	20.9	79	89	15.2	35.6	33.2	128	81
42	2	151	58.7	25.7	76	95.5	37.9	27.4	26.4	121	86
50	2	154.2	45.3	19.1	63	85	23.1	23.3	23.5	128	82
64	1	159.3	66.3	26.1	93	100	20.7	36.5	33.2	173	103
77	1	164.5	55.6	20.5	76	88.5	12.3	15	29.6	119	73
57	1	172.7	67	22.5	86	95	18.7	47.8	41.2	109	80
51	2	155.6	61	25.2	80	102	37.5	36.1	35.3	119	82
63	2	147.9	47.6	21.8	69	87	28.5	22.7	20	92	60
47	2	154.4	56.3	23.6	78	102	34.5	26.1	25.5	109	73
46	1	171.1	78.5	26.8	89	101	27.6	46.7	50	153	101
44	2	161.5	40.1	15.4	62	85	21.1	23.6	23.2	126	88
58	1	172.5	76	25.5	94	97	23.6	49.9	40	114	77
59	1	159.3	51.9	20.5	80	87.5	18	23.8	28	127	78
41	2	155.1	56.3	23.4	79.8	94.2	36.9	29.5	31.1	109	71
70	2	155.8	71.5	29.5	110.2	90.8	34.3	21.1	21.8	145	74
72	2	145.6	69.5	32.8	99	113	39.8	14.1	12.3	158	77
45	2	149.5	48.3	21.6	71	91	30.1	24.6	22.9	105	80
48	1	169.2	61.4	21.4	79	96	17.9	43.3	37.6	124	88
71	2	146.3	46	21.5	74	92	25.1	20.4	20.9	127	76
48	2	142.8	47.4	23.2	71.2	92	31.9	24.5	22.2	116	73
52	2	160.6	59	22.9	79	92	34.7	22.8	21.9	119	86
45	1	164.8	76	28	95.6	100.8	30.8	34.6	39.2	124	83
32	2	156.4	49.3	20.2	81	93	31.2	23.7	16.4	95	65
46	1	173.1	79.2	26.4	93	100	25.5	53.6	51	154	95
82	2	155.9	46.2	19	82	92	21.5	11.2	11.8	123	55
63	1	168.8	81.3	28.5	96	101	30.2	44.9	38.1	132	85
46	1	181.2	92.9	28.3	99.3	112.6	29.8	55.9	55.3	138	88
66	1	160.5	52.6	20.4	75	85	15.5	35.1	27.4	101	77
63	2	151.2	53	23.2	79	91	32.4	24.2	21.6	155	76
65	2	156.8	65	26.4	86	100	39	20.7	22.1	157	79
43	2	163.7	56.6	21.1	71	92	31	34.7	31	121	84
45	1	171	70.6	24.1	85	94	22.2	42.1	40.6	106	72
52	2	153.6	67.5	28.6	73	99	34.9	24.5	23.4	131	84
53	1	162.7	78	29.5	93	100.5	32.6	41.1	33.1	129	87
41	2	162.7	63.3	23.9	83	102	38.3	22.3	25.4	121	88
56	1	177.7	75.4	23.9	89	97	21.5	48.6	28.6	156	97
86	2	130.1	35.4	20.9	74	81.5	33.7	12.1	13.5	127	61
51	2	152.3	70.8	30.5	105	98	44.2	33.2	22.3	137	95
51	1	160.3	59.6	23.2	76	92	23.1	30.4	33.9	132	91
60	2	150.7	63.9	28.1	90	108	41	30.8	32.1	156	79
44	2	166.3	67.3	24.3	76	97	36.7	32.9	26.2	101	72
64	1	162.7	79	29.8	101	104	30.4	41.8	37.4	156	105
54	2	161.9	80.1	30.6	90	111	45.5	15.7	10.3	134	81
68	1	163.5	65.1	24.4	85	95		36.1	31.6	150	91
42	2	156.2	56	23	78	98	34.2	27.6	26	101	62
66	2	150.3	61.9	27.4	87	97	39.2	24.1	22.8	141	89
53	1	150.7	59.9	26.4	82.2	98.3	25.1	34.6	36.6	154	99
41	1	168.8	83.8	29.4	92.8	106.6	29.6	50.2	43.7	144	93
73	2	152.7	73	31.3	102.5	102.6	42.7	24.2	20.1	136	66
76	1	162.5	66.4	25.1	91	97	24.8	33.8	30.3	153	77
65	1	157.8	73.4	29.5	94	101	31.5	39.7	36.5	149	107
50	1	177.1	99.5	31.7	105	107.5	34.3	49.3	45.1	139	91
40	1	167	63.2	22.7	81	92	20.9	34.4	24.8	135	83
45	1	164	87.4	32.5	107	106.5	35.1	36.3	33.7	133	96
75	1	163.9	69.7	25.9	89	99	24.6	31.3	25.5	131	67
35	2	156.3	52.8	21.6	75	94	32.9	30.4	26.6	113	86
63	2	157.9	62.3	25	89	100.5	37.1	25.6	24.3	122	73
50	1	155	77.8	32.4	87.5	103	32.9	44.5	41.5	160	100
76	2	146.6	49.5	23	73	93	33	18.7	17.3	124	67
43	1	166.6	71.9	25.9	84	99	25.2	42.6	42	123	84
62	2	160.9	58.8	22.7	75	95	40.7			128	77
48	2	159.1	57.7	22.8	72.2	94.2	32.7	18.1	22.1	99	73
48	1	168.7	82.6	29	92.5	102	28.6	39.2	27.4	109	83
48	2	149.1	65.3	29.4	83	105	40.4	26.9	26.6	158	93
57	2	151	77.3	33.9	88	113	46.7	29.9	24.6	117	66
67	2	150.1	52.7	23.4	83	97	33.7	21.9	17.4	134	71
54	2	156	63.1	25.9	89	101	38.2	29.4	29.8	146	85
49	1	167.6	72.5	25.8	89	97	30.3	44.5	42.2	130	83
66	2	156.6	69.4	28.3	101.1	101.9	41.8	20.5	26.4	146	81
35	2	160.4	39.7	15.4	64	85	19.1	22	21.1	114	62
43	2	164	66.1	24.6	79	105	36.4	28.5	23.3	114	77
43	1	178.9	59.1	18.5	72.9	90.9	14.1	54.5	52.6	103	65
81	2	143.1	55.8	27.2	98	100	38.1	16.8	20	114	64
57	2	154.4	44.7	18.8	70	89	21.9	28.5	26.3	148	95
56	1	163.9	68	25.3	92	98	25	33.7	33	128	87
51	2	164.3	49.9	18.5	69	90	22.3	21.7	19.4	137	96
80	2	151.8	63.7	27.6	92.1	104	39.4	19.6	12.2	130	74
48	2	162.6	55.5	21	75.1	93.1	31.8	29.7	27.1	113	75
48	2	151.8	54.1	23.5	74	96	34.8	25.3	23.3	114	74
53	2	153.7	61	25.8	83	106	38	29.4	28.1	156	89
66	2	151.5	58.8	25.6	81	92.5	33.3	25.6	25.8	143	75
60	1	169.6	67.9	23.6	86	99	16	42.1	34.6	156	86
73	2	151.9	58	25.1	83	105	34.4	22.1	16.7	113	62
42	1	172.3	70.6	23.8	89	96	23.1	41.7	37.3	114	70
67	2	150.8	77.1	33.9	114	113	46.7	16.6	19.2	137	72
57	2	156.1	64.7	26.6	85	100.1	39.2	35.6	30.5	130	83
76	2	146.4	55.7	26	93	99	35.1	23.2	19.2	147	87
52	1	174.4	78.7	25.9	92	102	25.1	47.1	41.3	162	108
46	2	155.2	48.2	20	74	87	28.2	30.6	29.5	117	87
50	2	151.9	55.4	24	83	94	36.7	22.8	19.5	105	73
50	2	158.6	53.4	21.2	78.7	88.7	32.3	20.9	16.5	105	75
41	2	155.9	45.3	18.6	68	88	25.4	22.5	17.7	149	99
66	1	154.9	46.4	19.3	67	82	10.5	34.3	33.6	108	77
54	2	149.2	53.6	24.1	69	87	32.9	27.8	27.2	150	91
45	2	164.3	59.8	22.2	80	100	33.3	29.2	23.6	113	78
55	1	176.8	69.1	22.1	88	98	21.7	54.2	49.3	115	85
74	2	147.3	54.3	25	79.5	94	33.8	20	22.4	115	67
41	1	174	73.7	24.3	83	102	23	42.1	43.5	113	80
60	2	157	62.2	25.2	91	100	36.7	26.6	23.4	140	88
61	2	156.5	61.4	25.1	80	97	36.8	55.6	23	112	75
49	1	167.1	72.9	26.1	91.6	98.7	24.7	36.5	35.5	141	92
60	1	165.2	59.5	21.8	81	91	17.2	24.1	29.2	110	73
72	1	161.2	71.8	27.6	96	104	22.8	28.9	32.4	135	71
43	1	172.7	61.5	20.6	78	94	13.6	54.9	51.5	108	71
59	2	149.1	45.9	20.6	67	85.2	23.6	22.6	19.9	127	69
47	1	170.6	66.6	22.9	80	93	20.4	39.5	33.7	88	62
60	2	142.8	58.6	28.7	83	98	38.7	23	25.9	123	70
55	1	164.7	87.4	32.2	103	105	38.4	34.4	41.5	123	89
41	1	162.3	96.8	36.7	116	119	38.7	41.1	39	131	91
41	2	160.1	47.2	18.4	61.8	81	21.8	32.4	32.2	95	70
62	2	155.3	51.2	21.2	72	90	28.4	19.6	21.1	108	74
47	2	147.1	58.9	27.2	83	99	39	25.8	27.4	143	96
55	1	155.8	56.7	23.4	85	91			22.5	115	72
53	2	163.4	53	19.9	76	92	27.7	24.1	24.1	139	85
86	2	139.7	39.8	20.4	78	85	19.6	20.5	20.5	139	67
44	2	160.8	57.6	22.3	75	95.5	33.1	28.3	26.9	127	93
55	2	161.7	72.5	27.7	81	103	40.6	16.5	22.5	135	75
67	2	144.9	68.5	32.6	88	107	44.7	26.3	26.6	134	79
66	2	153.6	63	26.7	90	99	37.7	27	14.7	146	66
67	1	166.8	74.5	26.8	97	101	22.7	41.5	37.2	169	97
50	1	179.6	83.5	25.9	91	104		51.6	39.9	124	85
33	1	164.7	66.1	24.4	83	92	24.3	47.5	39.5	140	97
57	2	151.8	61.7	26.8	82	103	39.1	24.8	18.7	107	65
67	1	170.8	69.4	23.8	88	92	23.8	44.8	43.8	144	95
67	2	156.9	93	37.8	109	122		27.6	25.3	148	94
51	1	163.1	59	22.2	73	92	17.3	42.5	40.7	116	86
47	1	172.4	101.3	34.1	100	116	33.2	50.1	51.6	117	76
47	2	162.8	59.9	22.6	75	96	34.3	25.1	23.8	139	82
79	2				88			16.7	11.9	131	75
62	2	152.1	44.9	19.4	67	86	21.5	22	22.9	131	70
71	1	173.7	72.4	24	83.5	98.5	18.8	42	35.3	120	67
55	2	156.2	68.2	28	89	104	41	28.4	28.9	116	71
54	1	168.2	51.7	18.3	76	85	12	34.2	29.2	105	75
65	2	150.2	52.6	23.3	76.5	89	33.5	27.1	26.6	142	83
60	1	163.3	63.1	23.7	84	97	22.7	51.7	40.7	137	88
46	1	166.2	62.3	22.6	80	94.4	19.2	34	29	119	73
69	2	159.7	61.2	24	96	99	33.7	22.9	18.9	130	80
68	1	166.9	82.6	29.7	103	105	29.3	40.8	36	113	68
50	1	168.1	78.1	27.6	91	94	27	42.6	40.4	148	94
52	1	163.5	92.7	34.7	105	107	32.8	46.9	50.1	134	83
54	1	160.9	69	26.7	90.7	98	27.2	36.8	29.3	125	85
50	2	153.6	66.5	28.2	90	102	39.4	32.9	29.6	130	79
62	2	153.9	69	29.1	91	109.5	41.4	24.3	22.9	128	81
50	1	160.7	68.5	26.5	91	100	23.2	41.9	43.7	96	67
47	1	174.9	66.9	21.9	88	91	17.3	39.9	30.7	112	78
56	1	165.5	68.8	25.1	86	95	21.5	48.8	41.8	151	93
65	2	148.4	60.7	27.6	99	96	40.9	23.8	22.1	152	93
62	1	163.6	87.4	32.7	97.5	106	31.4	44.2	43	141	76
57	1	151.2	54.9	24	88	90	26.9	29.4	21.4	142	91
51	1	170.7	67.5	23.2	85	97.5	18.3	52.4	52.7	136	94
70	1	163.5	61.9	23.2	85	90	23.9	34.1	26.6	147	83
46	1	157.9	53.6	21.5	74	89	2.3	40.1	36.5	110	82
60	2	157.9	67.4	27	81	100	39.7	27	24.7	141	78
47	2	156.2	59.4	24.3	83	97	35.8	24.6	21.9	117	73
55	1	174.9	74.6	24.4	91	101	25.9	56.1	44.8	141	101
57	2	159.9	61.6	24.1	75	97	36.8	29.4	27	103	64
61	2	149.2	58.3	26.2	80	98	32.3	22.7	21.9	143	90
54	2	146.4	49.3	23	74	92	35.9	20.3	16.8	147	78
58	2	144.1	63.2	30.4	93	100	44.3	29.2	27.1	148	76
57	2	149.7	66.6	29.7	93	101	42.1	20.5	23.4	143	88
43	1	160.8	63.8	24.7	82	95	24.8	40.9	40.7	111	75
58	2	155.6	59	24.4	75	92	34.5	31.6	29.9	156	83
62	2	150.4	59.8	26.4	89	93		22.8	20.2	132	69
47	2	168.1	69	24.4	86	100	36.8	36.8	35.1	121	71
76	1	157.9	60.2	24.1	88	91	28.4	35.2	34.5	131	78
64	2	152.7	55.5	23.8	73	94	31.5	24.5	26.6	148	98
55	1	172.9	63	21.1	84	92		38	35.7	154	105
50	1	164.9	67.3	24.7	81	95	20.4	51.2	40.6	130	80
68	2	149.1	47.8	21.5	71	90	26.8	25.8	25.6	136	75
49	2	154.5	57.9	24.3	81	89.5	33.9	24.2	22.2	113	70
69	2	149.7	63.8	28.5	105	97	28.8	22.6	17.8	129	58
74	1	153.3	57.1	24.3	90	93	24	25.9	20.3	119	62
43	2	164.3	47.6	17.6	65	86	23.1	30.1	28	101	80
65	1	181.1	88.8	27.1	99	104	24	59.6	51.9	156	91
60	2	163.6	58.7	21.9	74	98	31	30.1	28	140	74
59	1	169.1	66.3	23.2	88	90		51.1	46.3	174	98
53	2	157	58.3	23.7	76	91	32.9	31.1	32.8	121	82
65	2	149.5	56.9	25.5	84	94	37.1	21.1	18.9	144	80
44	2	150.3	49.2	21.8	70	92.5	29.2	26.4	22.7	113	70
50	1	166.5	60.8	21.9	82	97	23.7	45	37.2	111	81
77	2	153.3	49.9	21.2	72.5	90.5	25.3	14.9	18.1	136	63
73	2	154.7	62.5	26.1	88	98	36.6	24.7	20.6	171	97
58	2	155.6	60.4	24.9	86	100	36.3	26.6	24.5	138	91
72	2	149.7	61.3	27.4	90	102		23	19.2	132	74
66	1	174.2	94.1	31	99	109	31.8	44.7	16.3	131	83
54	1	167.8	72	25.6	88	99	24.9	46.3	27	119	79
49	1	165.2	52	19.1	75	87	13.2	45.4	41.4	128	88
60	2	152.8	65.5	28.1	87	100	39.7	30	22.2	127	75
48	1	171.2	73.6	25.1	91	99	22.7	51.8	45.6	129	84
41	2	151.2	55.6	24.3	71	93	36	27.5	29.7	122	78
44	1	172.8	89.7	30	98.5	105	30.1	47.3	49.6	137	88
49	1	168.6	76.4	26.9	94	99	25.2	37.5	35.8	124	86
52	2	155.7	61.3	25.3	83	94	37.7	20.7	21.7	147	95
52	2	148.7	52.3	23.7	80	90	34.7	23.3	22.9	129	83
41	1	162	81.9	31.2	97	98	32.2	41.3	32.7	164	115
75	2	148.2	48.5	22.1	76	90	26.9	21.8	22.4	131	66
59	2	149.1	45.4	20.4	64	86.5	24.8	16.2	10.1	176	101
69	2	149.6	47.7	21.3	83	89	28.2	15	12	125	81
42	1	167.6	67.6	24.1	85	93.5	24.1	34.9	40	138	100
52	2	158.7	72.5	28.8	100	97	41.2	21.5	22	135	85
58	2	158.5	56.2	22.4	77	96	31.1	24.6	24.4	146	78
69	2	157.2	59.7	24.2	84	92	37.2	25.7	24.9	162	87
70	2	153.7	56.9	24.1	77	95	35.8	24.4	27.8	114	73
56	1	170.5	61.5	21.2	92	94	22.5	43	37	156	99
81	1	166.9	56.2	20.2	81	85.6	17	25.7	28	177	99
84	2	153.6	56	23.7	84	92	22.8	17.4	14.6	150	107
78	2	147	52.3	24.2	78	86	32.4	21.7	19.3	175	70
43	1	166.4	71.3	25.8	86	95	26.7	49.1	44.9	122	79
75	1	161.9	54.6	20.8	77	85.5	20.8	30.2	30.4	152	103
50	2	152	64.4	27.9	89	99	40.5	27	31.4	130	75
55	2	152.4	52.6	22.6	73	88	31.9	25.4	21.1	127	70
81	1	144.5	44.8	21.5	84	87	27.5	14	13.3	111	65
61	1	156.3	73.7	30.2	99	98	31	23.8	29.1	119	77
75	2	151.5	42.9	18.7	80	96	25	18.9	19.3	188	80
65	1	168.5	59.4	20.9	78	93	19.2	26.6	34.8	121	76
68	1	155.8	65.2	26.9	90	93	23.8	29.3	31.4	139	88
41	1	168.7	67.7	23.8	75.5	89.4	18.7	40.8	38.9	137	97
71	2	147.1	47.7	22	74	92	29	26.5	24.5	159	75
79	2	146.9	45.3	21	75	88	24.1	13.9	14.4	140	67
74	2	152.2	62.5	27	89	100	36.5	17.9	21.7	169	88
70	1	165.7	66.5	24.2	85	95	22.4	33.6	37.5	167	96
69	2	143.5	44.7	21.7	86	85	34.1	18.4	17.7	108	78
75	2	145	49.9	23.7	79	91	32.9	17.5	23.5	148	80
87	1	150.8	53.9	23.7	84	90	28.9	28.1	22.2	145	85
61	1	156.8	63.2	25.7	84	87	22.2	37	32.8	157	75
68	1	169	86.4	30.3	97	104.5	31.6	38.3	40.5	123	78
70	1	167.9	87.8	31.1	91	108	29.9	34.2	34.2	150	96
68	2	149.5	56.5	25.3	75.8	86.8	33.8	22.9	22.4	139	66
77	2	156	47.6	19.6	83	103	38.7	16.7	14.4	163	84
69	2	158.4	42	16.7	58	82	17.4	19.9	18.5	131	85
75	2	147.1	55.7	25.7	88	98	35.4	20.6	20.6	205	92
81	2	157	56.9	23.1	78.3	94.6	29.9	11.7	15.2	169	77
64	2	139.8	50.5	25.8	83	95	36.4	19.1	20.5	147	80
78	2	145.7	38.9	18.3	65	77	16.6	21.3	22.2	130	76
68	1	163	87.9	33.1	108	111	31	42.9	41.2	150	96
62	2	152.2	59.4	25.6	84	97	37.9	24.6	24.6	114	68
55	1	156.3	49.2	20.1	67	82.9	21.5	39.6	38.5	127	83
63	1	170.4	62.7	21.6	76	89	18.8	34.3	38.9	129	75
54	1	158.9	71.9	28.5	88	96	34.6	47.7	40.9	133	84
59	2	149.4	47.5	21.3	72	84.5	30.3	24.5	25.6	143	87
66	1	152.7	58.3	25	84.5	88.5	28.1	31.3	31.7	118	68
47	2	164.1	59.5	22.1	76	99	33.8	32.1	27.9	121	76
77	1	160.7	63.3	24.5	88	94	22.9	29.2	35.3	121	68
59	2	149.4	76.8	34.4	98	113	45.4	22.7	21.7	146	79
51	2	159.9	60.4	23.6	83	94	34	24.8	24.7	98	60
58	1	173.3	74.4	24.8	84	96	22.3	56.8	54.4	148	87
64	2	144.7	58.6	28	93	109	32.2	18.9	18.5	135	78
65	1	174.4	63.9	21	82	95	14.8	35.9	34.1	126	86
83	1	155.9	44.9	18.5	76	84	9.6	14.2	16.2	148	64
53	2	162.7	61	23	73	89.7	34.1	19.3	17.7	125	82
52	1	169.1	75.3	26.3	92	99	30.9	40	46.8	113	85
56	2	151	62.1	27.2	85	102	40.9	24.1	21.8	145	94
40	2	160.3	55.4	21.6	70	91	30.6	25.6	25.5	92	60
50	2	165.4	61.2	22.4	78.8	94.8	32.2	27.8	25.4	113	60
46	2	162.2	47.7	18.1	64	87	21.6	31.6	31	108	76
41	1	171.7	102.7	34.8	104	110	34.6	60	58.2	140	96
39	1
35	2
46	1	170.7	74.5	25.6	81	94	21.6	48.1	49.1	188	113
46	2	157.3	54.6	22.1	70	87	32.6	32.8	29.2	108	60
38	1	163.2	65.3	24.5	80	97	22.3	49.9	45.1
44	2	162.2	62.3	23.7	76.3	92	35.4	35	32.4	126	83
30	1	169.7	73.3	25.5	85	96	27.8	39.6	37.3	112	68
39	1
28	2	167.7	68.8	24.5	74	93	34	28.4	24.9	118	81
35	1	162.1	77.6	29.5	94	98		37	34	103	69
38	1
33	1
39	1	166.9	80.8	29	90	99	28	50.7	50.8	152	96
68	2	144.7	56.4	26.9	94	103	37.5	17.8	18.8	142	76
81	1	164.5	64.5	23.8	96.5	98.5	22.7	23.6	12.9	100	67
68	1	159.6	60.7	23.8	89	93	14.6	32.6	32.3	103	75
78	2	149.5	57.9	25.9	102	98	35.9	10.4	12.7	143	76
73	2
78	1	161	70.7	27.3	85	93.5	2.7	34.1	31.6	134	74
79	1	161.9	55.4	21.1	78	92	18.5	29.4	28.6	128	81
77	1	163.3	58	21.7	86	93	19.1	30.3	20.9	174	100
66	1	163.2	84.4	31.7	107	109	34.4	31.1	31.6	134	87
66	2	142.4	43.9	21.6	73	89	29	22	20.8	111	66
71	1	167.4	66.6	23.8	96	92	17.8	26	30	108	51
60	2	154.3	55.7	23.4	80	102	33.2	21.1	22.1	123	61
87	2	131.3	43.3	25.1	85	86	30.8	16.7	13	140	73
70	1	165.3	63.4	23.2	82	94	19.8	32.5	37.1	122	73
70	2	144.6	47.6	22.8	73	91	29.8	26.7	26.3	189	89
78	2	146.4	56.7	26.5	80.5	91	36.4	22.2	22.5	155	80
71	1	171.2	68.5	23.4	84	91	19.1	34.8	31.7	136	89
79	1	165.1	57.8	21.2	79	88	15.5	22.7	23.9	137	70
76	2	144.7	56.1	26.8	88	93	36.8	16.4	17.4	156	83
60	2	163.8	65.6	24.4	78	97	38.6	28.1	26.6	141	91
91	1	156.1	54.3	22.3	85	90	21	7.6	10.2	164	73
73	1	168	66.3	23.5	89	97	24.5	39.7	35.9	131	74
68	2	143.5	59.6	28.9	92	97.8	41.3	18.5	20.3	143	65
52	2	152.9	63.8	27.3	92	100	40.7	17.8	22.8	114	92
63	2	159.4	72.3	28.5	91	105	41.6	24.6	24.6	149	89
41	2	164.1	54.1	20.1	73	91	29.7	31.3	29.7	109	78
87	1
54	1	163.8	68.2	25.4	88	96	25.3	29.6	40.4	121	77
51	2	156.8	64	26	92	107	40.1	34.6	27.6	134	84
83	2	139.5	38.5	19.8	87	79	20.5	10.1	10.3	158	79
62	2	155.9	60.4	24.9	81	98	34.7	22.7	23.2	158	84
76	2	145.2	41.7	19.8	66	84	22.6	22.2	22.4	134	80
55	1	166.2	77.6	28.1	86	95	25.6	49.5	43.3	160	100
54	2	152.1	61.7	26.7	77	98	38.7	23.5	25.7	123	81
52	2	157.4	70.5	28.5	75.5	97.5	41	27.1	24.5	143	92
51	1	174.2	68.6	22.6	80	87	20.8	56.1	48.6	117	78
69	2	160.3	59.4	23.1	77	97	32.1	28.5	27	127	71
57	2	150.8	47.7	21	81.2	83.5	24.7	25	25.9	134	66
48	2	166.3	54.5	19.7	74	91	26.4	29.3	31.7	113	82
30	2
48	2
57	1	173.3	73.5	24.5	87	99	21.8	37.1	33.3	111	68
51	2	156.7	65.1	26.5	80.5	96	28.6	40.8	34	140	82
52	1
62	1
82	2	150.7	56	24.7	74	96	33.2	22.4	21.8	160	84
63	2	148.3	49.6	22.6	76	90	32.1	22.7	22.6	134	80
72	2	157.9	57	22.9	82	98	33.1	22	25.6	151	96
76	1	163.6	69	25.8	92	97	25.6	32.6	37.5	139	89
63	2	165.6	60.7	22.1	76	103	30.9	42.6	39.1	156	75
75	2	148.8	51.1	23.1	86	94	29.9	12.5	11.1	132	74
62	2	152.9	59.7	25.5	83	92	35.6	25.5	26	95	59
61	2	146.4	46.2	21.6	67	85	28	21.5	21.7	128	83
77	2	140.2	49.3	25.1	94	92	34.2	5.9	7.7	142	74
83	1	167.8	84.8	30.1	110	105	12.4	35.9	32.9	159	78
71	1	164.3	67.1	24.9	91	93.5	22.6	31.9	38.8	148	89
73	2	145	65.3	31.1	97	101	41.2	24.6	22.6	164	74
63	1	173	65.4	21.9	81	95	16.4	48.7	39	136	77
77	2	149.7	48.1	21.5	70	92	26.2	17.4	19.8	159	87
43	2	158.2	69.2	27.6	86.3	89.5	41.3	19.3	26.3	111	73
71	1	157.8	62.1	24.9	87	92	23.2	37.5	38.5	156	93
85	2	153.4	53.2	22.6	88	96	30	16.4	15.6	171	89
80	1	164.7	60	22.1	82	88	15.2	33.4	29.3	162	77
73	2	159.7	76.6	30	103	113	42.8	21.7	23	173	85
84	1	161.6	66	25.3	88	98	23.9	26.9	28.4	133	81
66	1	164.4	68.7	25.4	84	82.5	27.7	33.9	37.2	89	68
43	2	153.2	55.7	23.7	76	87	34.6	21.2	23.2	120	59
50	2	155.8	83	34.2	102	118	47.2	23.8	22.2	142	86
63	2	162.1	72.7	27.7	94	106	41.4	24.2	26.9	227	107
62	1	160.7	55.1	21.3	73	88	18.1	25.5	41.4	137	82
81	2	148	62.3	28.4	88	98	37.9	15.9	23.7	156	73
77	2	144.5	51.3	24.6	81	96	34.9	18.7	16	178	85
57	1	163.5	54.4	20.3	83	90	19.4	40.5	42.2	116	68
79	2	148.4	62.2	28.2	94	103	31.6	20.9	20.3	142	75
40	1	172.9	70.8	23.7	87	96	22.6	14.6	14.7	118	76
66	2	154.1	50.3	21.2	77	88	26.9	20.7	22.1	148	75
62	1	175.1	94.2	30.7	107	107	32.2	38.8	32.6	163	91
50	1	163	76	28.6	97	100		41.6	40.3	117	78
70	2	157.6	56.1	22.6	73	90	28.5	19.3	24.1	139	81
77	1	164.3	70	25.9	102	99	25.6	32.9	31.4	171	96
82	1	156.7	49.7	20.2	75	87	15.2	28.7	31.3	158	91
79	1	157.8	56.2	22.6	83	88	23.1	23.6	27.3	149	84
63	2	149.5	51.8	23.2	78	92	32.1	19.7	20.1	138	74
53	2	157.9	61.3	24.6	80	98	35.5	20.7	24.7	123	64
28	1
57	1
53	2
48	1	175.8	65.6	21.2	78	97	18.5	37	30.2	122	83
60	2	150.5	87.3	38.5	97.5	118	49.2	18.4	19.7	140	83
63	2	150.7	63.5	28	86	102	40.2	25.8	24.6	131	75
64	2	144.9	60.4	28.8	76	88.4	39.4	22.9	26.2	123	83
62	1	164.4	64.6	23.9	83	90	21.2	38.7	34.9	157	92
66	1	158.7	49.4	19.6	67	86	10.2	34	37	127	65
30	2
38	2
70	1	169.5	86	29.9	107	101	32.4	37.5	37.8	127	75
69	2	158.3	71.7	28.6	91	107	38.2	26.6	24	117	76
55	2	161.3	72.8	28	95	110	42.9	24.3	24.7	133	83
58	2	150	49.7	22.1	77	96	31.9	26.1	25.4	135	83
67	1	167.3	95	33.9	114	122	35.1	43.1	38.8	138	94
64	2	153.9	72	30.4	90	111	36.7	23.1	24.5	142	79
79	1	165.4	64.3	23.5	83	91	18	25.8	27	112	74
42	1	158.7	64.1	25.5	94	99	26.5	23.6	24.5	122	95
70	2	161.3	83.1	31.9	102	110	44.9	17.8	25.3	184	85
87	1	157.3	52.7	21.3	80	93	21.4		19.5	162	79
61	1	169.8	64	22.2	83	95	22.6	38.9	45	140	100
70	1	157.2	86	34.8	111	103	36	34.8	27.2	173	96
78	2	153.2	52.9	22.5	84	93.8	30.1	26.5	26.9	164	76
56	2	149.8	51.4	22.9	79	86	32.1	24.7	19.6	115	68
75	2	148.6	64.6	29.3	91	111		16.1	14.3	154	83
78	2	149.1	46.4	20.9	85	92	30.9	16.6	15.7	122	76
71	1	160.3	56.7	22.1	77	94	21.5	34.1	27.8	147	82
71	2	152.3	62.9	27.1	83	102	38.3	19.4	22.2	135	70
50	1	163.7	61.5	22.9	74	90	17.8	46.6	43.5	124	82
64	2	152.1	54.3	23.5	74.5	89.5	29.6	21.9	22.1	162	80
62	2	156.6	58.8	24	78	94	30.6	26.7	23.2	124	82
69	2	156	57.8	23.8	86	97	32.1	24.6	25.3	123	72
81	1	147.4	48.6	22.4	83	91	14.7	17.6	20	127	62
74	1	161.6	55	21.1	79	85	17.1	28	26	157	74
45	2	159.6	57.7	22.7	82	87	29.3	27.7	26.3	136	100
82	1	161.9	73	27.9	89	97	29.3	27.4	29.3	156	73
71	1	161.8	53.1	20.3	77	87	14.1	29.6	30.2	147	95
78	1	158.6	52.4	20.8	78	87	21.7	32.1	27.1	152	67
69	2	145.8	47	22.1	77	84	29.2	25.6	25.1	123	82
68	2	154.2	68.5	28.8	86	103	36.6	28.8	25.4	164	72
59	1	162.8	85.7	32.3	108	106	33.2	38.9	35.1	115	79
81	2	152	65.5	28.4	88	108	38.9	24.7	22.8	180	83
72	2	146	51.1	24	74	90	32.7	23.2	19.3	213	107
70	1	161.7	68.1	26	84	91.7	24.4	23.9	25.7	139	74
62	2	156	62.4	25.6	83	100	38.1	24	24.8	156	92
73	2	145.1	58.8	27.9	88	102	39.5	17.4	14.6	151	89
67	2	152	59.3	25.7	79	88.3	36	24.8	20.6	134	72
57	2
34	2
54	1	164.9	63.7	23.4	81	92	20.3	36.3	28.3
47	2	163	70.1	26.4	82.5	97	38.6	30.7	28.9	126	94
62	2	147.9	73.6	33.6	93	110	46.1	28.9	23.8	151	85
72	2	146.4	48.1	22.4	74	87	27.9	21.8	23	122	62
66	1	161.4	63.7	24.5	86	93	21.4	32.9	36	188	107
31	1
72	1	157.6	69	27.8	87.5	93	27.1	30.1	32.6	151	81
65	2	147	53.6	24.8	83	100	36	31.5	34.4	156	93
81	2	134.2	31.1	17.3	77	83	27.9	18	18.2	199	84
76	2	155.7	79.5	32.8	110	112	45.2	20.3		147	62
64	2	153.3	68.6	29.2	85.3	102	42.9	26.5	21.5	152	93
74	1	160.2	58	22.6	86.7	90	19.3	28	26.3	147	87
71	2	150	66	29.3	87	102	42.1	22.3	24.1	171	91
64	1	168.9	56.4	19.8	81	89	28.5	31.9	30.3	119	82
69	1	155.6	56.6	23.4	76	93	22.2	33.5	29	147	86
53	1	150.4	51	22.5	74	85	23.4	34.5	39.6	125	76
67	2	155.4	64.3	26.6	90	100	39.6	24.5	24.3	151	93
63	1	174	78.8	26	91	96	23.4	37.2	39.6	171	104
82	2	147.6	43.8	20.1	71	82	20	24.6	21.1	122	72
77	1	164.6	61.3	22.6	82	96	16.7	33.7	29.7	135	85
44	2	152.7	49.1	21.1	64.5	83.2	29.2	24.1	20.6	115	75
92	2	140.5	42.9	21.7	77	87	19.6	18.9	21.9	151	52
80	2	154.4	58.1	24.4	81	91	24.2	26.6	26.6	161	85
60	2	148	46.8	21.4	73	88	19	12.9	19	149	85
76	1	154.2	57.6	24.2	83	90	20.8	17.3	14.8	133	75
81	2	154.4	61.7	25.9	80.5	92.5	34.2	17	15.5	184	93
57	2	152	62.9	27.2	95	102	39.1	26.4	23	144	95
60	1	167.7	66.2	23.5	82	95	22	39	34.8	121	78
46	1	149.9	65.4	29.1	86	91	28	39.9	35.8	115	66
64	2	148.4	59.1	26.8	81	99	36.9	31.2	24.6	148	85
78	1	153.1	53.4	22.8	76	91	25	32.7	33.9	140	78
63	1	169.3	66.4	23.2	81.5	91.5	20.1	33.7	35.8	115	87
68	2	152.2	53.6	23.1	78	93	29.5	30	31.6	157	87
87	2	154.5	61	25.6	98	100	33.9	17.3	18.3	137	80
54	1	171.1	69.4	23.7	79.5	89.3	20.1	47.9	47.7	95	60
57	2	154.2	63.6	26.7	83.2	91.3	39.9	29.8	24.3	119	84
83	1	166.3	85.3	30.8	107	108	29.9	39	37.4	150	79
77	2	146.4	67.9	31.7	91	101	42.4	19.3	16.5	124	63
53	1	160.1	68.3	26.6	85	96	33	36.9	30.1	151	100
42	2	162.2	53.5	20.3	79	92	28.9	17.7	25.8	116	84
64	2	148.8	53.9	24.3	82	94	32.2	17.7	22.6	117	70
55	2	152.4	70.9	30.5	94	105	41.1	32.9	31.1	120	79
42	2	157.8	51	20.5	66	89	27.3	27.9	21.3	111	70
67	2	149.5	46.1	20.6	74	88	25.6	22.8	22.9	142	86
65	2	150.1	59.4	26.4	85	95	38.1	24.7	24.8	136	81
45	1	169.6	69.4	24.1	89	96	21.7	59.6	53.5	130	89
68	1	167	59.2	21.2	75	90	20.2	35.7	28.2	151	93
64	2	160.7	43.1	16.7	67.4	81	17.7	28.5	28.1	149	77
61	2	149.4	67.6	30.3	82	102	42	23.4	25.3	123	83
70	2	154.4	62.1	26	79	95	34.8	18.2	19.6	128	82
82	2	142.8	57	28	98	103	28.6	11.6	14.3	145	94
68	2	150.3	48.6	21.5	69	85	25.1	21.1	21.3	131	77
75	2	147.8	52.3	23.9	84	94	3.1	19.9	18.8	158	72
70	2	164	73.1	27.2	93	109	42.5	35.1	33	136	70
84	2	149.5	53.9	24.1	82	96	33.5	19.5	19.4	137	80
79	2	141.4	58	29	95	105	31.2	23.3	21	148	83
50	1	169	77.6	27.2	94.5	98.5	38	29.7	31.9	136	96
83	2	141.4	55.4	27.7	89	107	37.7	17.2	15.3	136	66
66	2	160.6	62.6	24.3	71.2	92.3	36.6	20.1	25.2	121	77
81	1	155.1	48.2	20	74	85	18.4	31.9	25.9	115	70
80	1	153	45.4	19.4	75	86	13.1	22	22.6	129	62
54	2	146.4	51.6	24.1	80	92	32.6	21.6	26	141	93
66	2	156.6	49.3	20.1	71	81	24.8	29.2	29.3	186	106
54	2	153.5	52.8	22.4	73	91	31.9	20.4	21.2	111	73
45	2	155.8	47	19.4	64	85	25.8	34.3	30.9	126	72
66	2	155.8	77.8	32.1	93.2	105		18.5	21.7	158	102
52	2	153.3	54.2	23.1	77	94	33.4	26.6	29.5	131	79
56	2	155.4	59.7	24.7	76	96	34.8	25.6	22.9	101	75
62	2	146.2	50.3	23.5	75	93	25.2	21.1	21.8	116	67
46	2	159.3	56.8	22.4	84	95	32.1	22	22.5	141	91
57	1	174.3	72.5	23.9	89	101	24.3	57.5	54.8	152	105
62	1	171.5	60.9	20.7	83	93	19.9	39.5	34	153	93
54	1	167.1	92.4	33.1	104	109	36.1	40.8	30.7	109	70
48	2	148.5	55.4	25.1	81	98	36.1	29.5	24.4	107	73
53	2	148.3	54.1	24.6	84	94	36.4	17.6	14.8	110	77
68	1	161.1	64.2	24.7	81	91	23.1	35.5	32.2	128	75
43	2	164.2	72	26.7	82	98	41.1	38.3	35.3	117	82
59	1	172.2	76.8	25.9	91	96	33	45.4	42.7	176	87
65	2	145.2	59.8	28.4	82	93	38.9	20.1	21.2	140	81
62	1	167.4	59	21.1	80	93	11.6	35.3	29.2	116	71
50	2	153.8	62	26.2	79.5	98	38.2	21.6	20.6	134	85
75	2	142.5	50.8	25	77.5	91.5	30.7	10.3	11.1	149	85
77	2	146.3	55.4	25.9	85	95	35.7	20.3	19.5	122	74
49	2	153.5	51.4	21.8	75	90	30.8	29	25	105	66
66	1	155.9	83.1	34.2	108	105	36.1	29.1	29.8	155	75
54	2	154.9	56.5	23.5	74	91	33.7	25.4	18.3	128	77
51	1	163.4	84.6	31.7	98	104	31.7	48.6	48.6	121	86
63	2	150.6	58.9	26	87	99	39.1	29.1	26.8	148	76
61	2	158.5	58.8	23.4	79	101	34.4	32.3	23	104	71
74	2	138.8	37.4	19.4	65	83	19.1	12.8	15	155	83
46	2	161.5	52.2	20	75	87	25.4	28.8	25.6	117	81
59	2	154.7	60.3	25.2	91	102	37	20.6	22.1	143	88
70	2	151.2	50.3	22	71	86	28.1	20.1	21.5	127	68
64	1	167.4	71.4	25.5	91	96	28.2	46.3	41.7	149	95
43	1	179.9	81.7	25.2	85	97	23	57.8	51.8	132	88
67	1	160.7	63.4	24.6	79	94	24.4	47.7	46.6	117	82
54	1	166.4	48	17.3	66	81	8.6	33.6	34.2	104	61
66	1	163.8	64.6	24.1	89	91	22.8	42.1	40.7	144	84
67	2	150.8	65.1	28.6	81	105	39.9	20.4	27.3	128	68
51	2	161.2	43.8	16.9	73	85	19.3	32.3	27.5	94	54
43	2	159.7	50.1	19.6	71	94	27.8	29.4	26.3	136	86
77	1	174.1	50.8	16.8	76	93	5.4	20.4	21.3	154	81
71	2	146.2	52.4	24.5	78.5	88.6	35.5	23.3	23.5	155	77
81	2	157.7	63.4	25.5	91	92	35.1	27.8	22	155	80
61	2	157.1	60.4	24.5	87	97	35.4	30	28.7	162	86
71	2	148.5	50.3	22.8	75	87.5	32.8	11.3	9.7	126	75
80	1	157.4	65	26.2	91	98	26.3	27.2	14	146	74
66	1	159.1	59	23.3	73.2	84.4	18.8	30.7	30.5	163	87
79	2	147.5	52.6	24.2	78	85	32.3	24.4	21.7	125	67
54	2	148.4	50.2	22.8	74	90	31.2	27.7	27.9	178	101
73	2	155.6	67.7	28	83	95	39.2	22.2	20.4	177	64
59	2	161.2	67.1	25.8	89	111	45.2	27	27.4	109	79
62	1	163	70.8	26.6	94	100	27.2	36	35.7	126	74
75	1	160	65.3	25.5	93	99	25.8	19.7	22.5	146	96
65	2	152.3	53	22.8	79	94	30.8	23.8	21.8	168	92
44	2	159	51	20.2	65.5	88.5	29.2	25	22.7	100	68
65	1	156.8	62.2	25.3	85	89	20.8	40.7	41.8	182	106
55	1	152.5	53.4	23	78	91	36.5	25.8	24.9	128	87
81	2	159.6	45.6	17.9	64	88	21.2	10.6	11.6	155	81
63	2	154.1	55.6	23.4	75	93	31	29.1	26.1	143	86
59	2	141.5	54.1	27	82	94	39.8	22.8	20.7	140	88
75	1	161.8	59.6	22.8	75	92	15.4	29.1	31.6	140	69
54	2	153.9	49.3	20.8	76	90	30.8	30	25	109	58
80	2	160.8	79.1	30.6	99	119	42.3	22	11.1	168	71
66	2	148.9	51.1	23	79	90.5	30.2	23.2	22.7	151	92
41	2	161	63.2	24.4	75	93.5	37.6	34.8	31	108	80
75	1	151.6	51.5	22.4	80	89	16.7	29.8	32	169	80
74	2	150.5	56.2	24.8	85	93	31.1	19.7	16.7	139	76
53	2	163	59.7	22.5	84	94	33.3	20.7	16.2	123	75
57	1	169.6	82.6	28.7	88	103	22.9	41.7	37	154	102
50	1	176	73.9	23.9	81.5	91.2	19.8	59.9	53.6	127	89
60	2	160.1	60	23.4	79	94	32.1	14.8	13.3	147	75
54	2	161.6	64.3	24.6	85	97	37.3	26.4	22.4	173	93
68	2	146.7	59.9	27.8	82	99	37.9	23.4	22.8	149	100
67	2	147	56.4	26.1	75	95	36.6	23.9	19.2	125	66
79	1	163.1	53.1	20	84	86	15.5	29.1	28.3	145	76
60	1	167	78.5	28.1	89	97	29.1	42.3	48.9	142	92
57	1	158.6	71.3	28.3	98	99	22.1	40	11.8	135	90
73	1	162.8	68.2	25.7	95	96		29.8	27.6	145	75
65	1	165.3	62.8	23	80	96	26.7	43.8	43.6	116	71
65	2	149.4	56.4	25.3	81	101	37.1	23.8	18	160	91
76	2	147.2	38.6	17.8	75	89	7.5	15.2	12.9	124	65
67	2	149.2	60.8	27.3	88	102	39.3	17.9	15.8	154	77
67	1	174	61.7	20.4	79	89	15.7	49.6	45.9	150	87
64	2	151.5	63.5	27.7	83	101	40	20.6	19.3	130	87
74	1	158.8	60.1	23.8	82	92	19.4	39.1	43	133	75
53	2	149.7	50.6	22.6	72.3	85	34.9	30.5	30.5	141	97
76	1	157.3	59.4	24	83	93	22.5	32.3	24.2	165	71
81	1	154.7	57.6	24.1	91	99	20.4	22.8	20.8	133	83
56	1	161.4	72.7	27.9	90	99	30	46.1	33.4	133	87
50	1	170.5	67.9	23.4	89	99	20.7	41.5	44.1	102	77
48	2	151.1	49.4	21.6	69	92	30.1	35.9	31.4	137	78
57	1	169.5	76.6	26.7	92	104	26.7	43.9	40.1	134	85
67	2	148.2	54	24.6	79	94	31.8	29.2	26.5	141	92
60	1	162.2	64.3	24.4	82	91	20	35.5	39.6	148	91
43	2	154.9	54.2	22.6	79	92	31.8	27.9	27.7	140	80
51	1	159.6	86.3	33.9	111	109	32	44.4	43.5	145	82
74	1	156.2	65.1	26.7	89	97	25.9	31.9	28.9	133	78
73	2	147.1	64	29.6	97	99	39.3	21.3	17.9	161	92
66	2	151.2	66.5	29.1	97	101	41	22.9	24.5	145	88
59	2	150.7	51.6	22.7	79	97	34.5	26.9	22.7	118	78
65	2	163.4	56.1	21	68	88.3	27.3	27.9	24.5	127	65
62	2	155	58.9	24.5	78	99	36.2	31.1	27.9	162	93
60	2	156.3	53.5	21.9	74	90	29.6	28	29.5	143	95
52	1	168.1	69.9	24.7	78	92	24.7	54.9	49.8	142	94
78	2	155.8	53.7	22.1	82	94	29	16.1	15.6	146	76
67	2	159.2	62.7	24.7	89	100	35.7	34.7	24.8	148	75
63	2	152.5	55.2	23.7	73	96	33.1	23.8	16.8	116	62
78	1	164.1	75.5	28	94.5	96.5	29.5	40	31.2	130	69
57	1	160.2	62.1	24.2	78	88	24.1	36.9	40.4	132	87
88	1	152.9	41.7	17.8	65	79.5	10.6	21.7	16.9	146	72
83	2	139.8	44.8	22.9	82	88				138	61
62	1	157.7	74.6	30	89.5	83.5	31.2	35.3	40.5	128	83
79	2	155.7	51.8	21.4	77	89	28	17.9	19.2	150	93
76	2	145.3	51.8	24.5	87	97	30.9	15	19.1	142	73
68	1	163.7	61.5	22.9	90	95	23.6	31.8	29.5	173	87
69	2	160.9	65.4	25.3	81	98	38	29.4	28.5	120	72
70	1	168.2	75.3	26.6	82.5	94.2	27.7	27.5	26.8	132	89
77	1	169.9	53.6	18.6	71	90	5.3	32	27.1	147	76
54	1
53	2	153.8	63.3	26.8	86	101		22.2	23.4	110	65
40	2	162.2	59.6	22.7	74.5	97	33	23.3	20.2	111	69
38	2	163.7	88.5	33	89	110	47.8	29.6	27.5	127	78
36	2
49	1
59	2	150.8	60.3	26.5	84	97	39	28.5	26.8	133	81
41	1	190	90	24.9	89	91		35	35	130	70
67	2
88	1	153.8	59	24.9	102	100	22.8	18.7	23.2	177	87
52	2	158.2	61.2	24.5	79	94	34.4	29	25.6	133	89
67	1	159.6	72.6	28.5	96	102	26.6	34.3	30.3	149	91
50	2	149.7	48.1	21.5	87.5	85.7	29.6	28	24.9	114	64
75	1	158	67.9	27.2	89.2	95.6	26.5	28.2	24.7	138	79
44	1	166.6	74.1	26.7	88	98	26.3	47.2	48.1	122	84
69	2	155.4	51.9	21.5	73	95	24.3	22.4	22	157	79
55	2	149.5	62.3	27.9	83	96	40.6	20.8	20.4	148	93
75	2	145.1	48	22.8	79	91	30.6	28	26.4	130	80
50	2	154	53.3	22.5	72.3	87	30.6	21.3	21.5	112	62
85	1				78	91		22.4		145	74
82	2	134.6	37.9	20.9	82	81	19.9	12.8	10.7	184	77
72	1	150.7	58.2	25.6	90	92		8.1	12	156	98
56	1	174.3	75.9	25	82	95	36.8	39.5	42.3	118	83
62	1	172.7	83.7	28.1	91	101	26.4	46.2	48.1	139	89
55	1	164.7	71.8	26.5	88.5	98.7	39.5	29	14.1	135	93
65	2	158.3	54.7	21.8	71	87	27.7	12.4	13.4	172	86
83	2	151.9	56.2	24.4	85	100	30.3	20	16.4	168	73
76	2	149	41.8	18.8	71	89	21.7	20	20.5	155	86
51	1	162.3	68.2	25.9	80	94	22.7	50.2	49.4	144	94
58	1	161.9	77.5	29.6	91	98	28.5	46.3	47.2	152	99
44	1	169.6	75.9	26.4	83	97	24.1	58.1	50.8	118	72
49	2	156	71.9	29.5	86	106	13.5	28.9	27.4	130	81
74	1	151.3	65	28.4	90	95	26	29.5	29.5	148	87
62	1	158.7	73	29	91	100	31.7	34.3	32.1	146	89
56	1	166.5	60.8	21.9	85	97	20.1	42.1	41.1	136	74
53	2	165.3	68.6	25.1	95	102	37.9	26.9	23.5	110	70
68	2	150.5	58.2	25.7	79	94	35.9	21.9	25.7	159	89
78	1	155.9	53.3	21.9	80	89	21.9	33.6	31.5	133	84
64	1	165	83.4	30.6	91	98	31	45.4	45.9	154	73
43	2	157.7	46.5	18.7	81.5	82.5	23.5	20.5	24.8	116	84
45	2	150.1	50.5	22.4	81	87	32.6	18.7	18.1	112	86
57	2	158	56.7	22.7	72	92	31.3	26.4	25.2	112	68
52	1	162.1	57.2	21.8	74	88	19.9	42.4	39.4	138	92
70	2	145.2	44.9	21.3	64	84	21	4.4	6.4	133	80
59	2	151.8	55.4	24	79	94	32.3	20	20.1	107	60
55	2	157.4	62.4	25.2	85	98	36.4	23.7	22.7	161	93
80	1	168	76.8	27.2	101	105	32.2	22.1	27.3	143	88
56	2	156	78.3	32.2	96	112	46.1	34.2	33.1	127	79
57	1	174.6	84.2	27.6	96.5	96.5	26.3	28.6	34.6	128	79
60	1	153.1	76.4	32.6	101	103	34.1	17.1	18.4	171	93
50	1	155.7	62.9	25.9	79.5	87.6	26.9	36.1	35.9	137	94
65	2	157.1	58.4	23.7	76	94	33.1	32.2	29.5	185	99
58	2	155.3	61.1	25.3	82	95.5	37.2	27.7	27.2	145	92
77	2	159.1	74	29.2	87	109	41.3	20	14.2	213	90
70	1	169.8	68	23.6	93	99	20.7	37.5	33.3	155	97
79	1	161.7	54.1	20.7	75	85	14.3	26.1	37.4	147	87
57	2	168.3	71.3	25.2	80	100.5	36.7	23.1	23.7	155	92
69	1	161.1	53.4	20.6	75	87	13.5	24	24.5	127	74
89	2									145	66
54	1	166.4	79.2	28.6	88.9	96.5	28.9	54	41.5	121	80
59	2	159.9	62.6	24.5	79	98	38.1	24.3	30.8	142	93
45	2	150.3	50.9	22.5	75	87	39	29.8	28.9	131	83
86	1	149.3	56.3	25.3	92	89	27.8	7	10.3	135	73
73	2	145.7	53.3	25.1	75.5	92	34.6	23.5	20.3	191	85
54	2	153.6	61.6	26.1	82	105	39.6	27.4	24.1	136	83
79	2	151.1	72.4	31.7	97	115	42.7	19	21	130	58
56	2	147.4	73.3	33.7	67	85	25	23.4	21.8	103	65
54	2	161.1	59.5	22.9	72	94	34.2	29.8	26.2	117	81
60	1	179.7	76.1	23.6	82.9	95	17.5	51.1	49.3	148	87
90	1	147.2	49.4	22.8	89	98	26.8	13	14.7	150	71
41	1	165.2	51.1	18.7	74.8	83.4	12.1	35	34.2	110	58
72	2	155.5	62.4	25.8	87.5	98.3	37.7	18.8	15.5	158	84
54	1	172.3	81	27.3	88	104	26.4	54.3	43.3	111	73
66	1	162.7	66.2	25	84	93	23.9	36.6	34.1	151	98
62	2	154.4	53.5	22.4	75	92	34.6	21.1	23.5	135	71
66	2	149.1	44.2	19.9	67	87	29.5	20.4	14.8	92	51
41	2	162	65.5	25	72	94	37.9	30.6	30.4	113	78
66	2	154.1	51.8	21.8	78	94	31.6	24.7	20	114	70
53	2	155.3	48.7	20.2	62.5	86.5	27.3	26.4	24.7	92	53
50	2	152.3	58.6	25.3	80	85.5	37.7	26.6	22.7	144	96
53	1	172.9	90.8	30.4	105	103	32.8	36.8	35.4	166	94
64	1	160.7	72.9	28.2	91	98	28.5	42	41.8	142	102
70	2	155.5	43.5	18	64	85	20.4	20.8	16.8	142	77
75	2	142.8	49.8	24.4	76	90	31.8	8.7	19.3	158	80
77	2	145.8	51.2	24.1	79.2	94.5	33.1	16.4	19.2	132	62
54	2	165.6	78	28.4	88	106	43	33.9	29.5	147	94
58	1	170.5	60.5	20.8	71	86	12.5	51.1	46.3	128	82
64	1	160.5	64.1	24.9	81.5	89.5	24.6	39	36.6	106	72
80	1	165.2	61.8	22.6	89	94	22.2	14.5	19.6	115	86
62	2	156.1	71.9	29.5	85	99	41.5	33.3	29.6	130	88
52	2	145.3	57.4	27.2	73.3	89.5	38.6	25.1	24.8	140	89
82	2	144.7	44.5	21.3	84	93	23.5	12.8	14.5	140	67
52	2	159.3	69.1	27.2	84	100	40.6	36.1	30.6	120	82
56	1	167.8	69.8	24.8	84	91.5	21.4	47.2	45.1	153	94
68	2	150	57.6	25.6	82	98	36.5	20.1	19.2	143	86
60	1	166.8	66.4	23.9	84	98	21.8	42.5	35.7	142	85
66	1	158.9	54.7	21.7	80	85	20.2	30	28.2	142	86
80	2	152.1	44.3	19.1	75	86	18.1	13.4	11.8	125	69
44	2	153.9	58	24.5	71	91.5	37.9	27.8	26.7	101	69
57	1	169	65.1	22.8	85	95	20.8	37.6	36.8	130	80
52	1	171.8	74.6	25.3	84	99	28	48.2	46.7	134	103
61	1	163.3	65.8	24.7	85	89	25	43	42	124	82
56	1	168.8	85.1	29.9	98	104	33.1	41.6	45.2	149	86
42	2	160.9	51.7	20	68.7	85.4	27.9	28.9	26.4	109	65
42	2	152.3	56.7	24.4	83	94	37.1	36.8	30.7	120	76
80	1	159	60.6	24	86	92	19.3	21.3	21.3	190	99
74	1	165.4	80.7	29.5	98	92	18.6	25.2	32.5	162	91
65	2	155.6	60.1	24.8	93	96	38.4	18.2	16.8	111	68
60	1	156.3	79.1	32.4	96	107	31.3	34	35.4	176	91
65	1	156.5	65.2	26.6	99	95	29.9	22.9	37.2	140	97
61	2	160.8	60.6	23.4	80	91.5	36	23.9	24.8	99	60
45	2	158.2	69.1	27.6	88	98	43.6	30.2	25.7	137	93
79	1	170.8	63.3	21.7	84	95	17.2	30.5	27	175	93
68	1	154.6	61.5	25.7	86	88	23.1	37.3	30.8	128	69
75	2	148.6	39.5	17.9	58	83	17.1	10.9	11.6	154	82
61	2	143.4	53.6	26.1	77	93	34.7	26.3	21.2	171	105
51	2	163.4	82	30.7	87	108	44.1	32.3	32	126	83
48	1	170.4	63	21.7	73	92	15.1	40.6	40.3	125	80
59	2	156.9	52.7	21.4	76	88	30.4	26	26.5	122	62
59	1	153	74.9	32	106	102	35	25.8	23.8	109	71
66	1	159.1	68	26.9	96	93	29	22.6	27.4	128	76
47	2	152.8	44.1	18.9	57.5	79.5	21.4	28.6	23.7	111	73
61	2	152.1	49.1	21.2	69	83.5	26.8	26.1	24.1	141	91
70	1	164.7	57.7	21.3	82	90	17.4	33.6	31.3	148	88
68	2	152.5	64.6	27.8	93	99	36.4	17.4	14.9	151	91
57	2	153.9	51.1	21.6	79	89	28	24.4	22.2	162	86
57	2	148.4	63.5	28.8	90	102	39.7	25.2	23.6	138	86
82	1	150.6	51.4	22.7	84	91	45.4	19.1	21.1	187	95
69	2	156.8	79.1	32.2	99	113	31.8	28.6	24.4	171	99
40	2	158.9	55.5	22	76	94	30.4	31.3	27.8	112	80
75	1	157.1	53	21.5	78	87	19.5	31.8	29.8	138	86
78	2	149.9	54.7	24.3	92	96	32.7	17.6	15	163	81
70	2	155.4	58	24	88	102	35.2	22.8	20.7	143	85
69	1	154.7	69.4	29	101	90	20.1	22.1	22.1	126	79
54	2	161.7	51.4	19.7	65	87	24.7	25.9	27.6	110	77
55	2	160	46.1	18	75	89	22.7	26.8	27.7	107	69
45	2	161.6	76.9	29.4	94	108	43.4	22.2	19.4	123	77
75	1	171.9	69.9	23.7	91	90	23.6	38.8	33	172	96
53	1	159.3	66.1	26	83	92	26.4	43.3	39.4	157	92
39	2	153.4	48.4	20.6	64	85	26.7	26.5	30.7	131	93
57	2	153.6	57.6	24.4	77	95	34.1	32.7	28.1	148	83
60	2	160.9	68.2	26.3	89	95	38.8	29.5	27.7	136	80
71	2	146.3	41.7	19.5	66	79	19.3	20.4	20	193	93
69	2	154.9	84.8	35.3	103	107	47.6	28.5	25.4	138	81
74	1
60	1	172.5	78.2	26.3	90.8	99.7	26.2	33.6	36	141	85
77	1	153	51.6	22	79	83	14.4	22.2	26.9	150	83
56	2	153.5	55.6	23.6	71.5	94.2	33.5	22	21.2	141	85
57	1	157.3	76.4	30.9	99	104	32.3	37.9	35.7	174	106
49	1	160.6	59.7	23.1	75	89	21.4	31.4	34.8	137	90
72	2	150.3	60.2	26.6	85	100	36	17.5	17.9	123	74
83	2	148	56	25.6	91	92	33.8	8.9	9.1	145	85
60	2	161.2	66	25.4	85	100	36.3	35.3	30.9	148	78
73	2	148.3	71.8	32.6	101	111	45.3	18.9	21.6	145	67
44	1	172.7	95.4	32	99	108	31.4	45	33.2	140	95
70	1	149.7	58	25.9	90	93	25.3	22.8	19.1	146	73
79	1	155.5	65	26.9	93	98	27.8			163	81
59	1	163.7	55.3	20.6	71	87	10.8	43.3	34.2	127	80
58	1	160.9	54.8	21.2	71	87	16.5	39.9	30.7	142	75
64	2	148.2	58	26.4	78	95.5	37.6	18	21.5	104	68
59	1	169.7	68.2	23.7	85	97	23.6	40.9	39.2	137	85
57	2	160.7	77	29.8	98	111	43.6	33.2	31.3	169	95
69	2	154.6	68.8	28.8	92	103	39.2	30.6	25.9	146	69
40	2	156.3	64.1	26.2	71	96	36.1	22.2	32.4	177	123
75	1	155.9	59.5	24.5	83	93	25.6	21	28.4	152	90
52	2	159	75.6	29.9	92	100	44.2	23	27.2	156	89
66	2	158.4	68.8	27.4	91	105	40	13.6	19	147	85
65	2	148.2	47.3	21.5	71	90	18.9	24.9	22.6	123	89
64	1	158.1	61.5	24.6	81	90	23.2	26.7	21	120	72
63	2	151.9	62.6	27.1	76	97.5	38	20.7	19.5	153	83
68	2
25	1	168.9	62.1	21.8	72	93	20.1	42	41.1	114	72
68	1	156.7	51.1	20.8	72	86	13.8	29.4	30.7	126	79
63	2	154.3	64.7	27.2	81	97	39.3	27.7	26.4	134	86
48	2	149.3	49.4	22.2	78	90	31.4	27.1	26.4	127	75
71	2	153	53.8	23	78	96	31.7	22.9	25.3	151	87
85	1	160.2	64.1	25	95	94	27.3	33.1	33.2	158	94
59	1	159.6	65.5	25.7	88.7	90.6	28.1	41.3	38.5	110	70
55	2	152.9	47.5	20.3	68	89	26.9	24.2	22.4	161	100
50	2	157.9	42.5	17	65	83	18	25.4	27.2	101	63
66	1	164.2	57	21.1	74	93	20.3	29.2	29	112	70
40	2	154.8	47.3	19.7	58	84	26.2	28.6	24.8	99	68
75	1	159.9	64.1	25.1	89	94	24.8	33.2	30.5	130	84
83	1	163	62	23.3	90	90	16.3	20.2	19.1	180	85
73	1	154.7	59.6	24.9	90	92	25.8	43.3	39.1	142	82
68	1	155.3	54.8	22.7	84	91	19.4			131	85
55	2	151.9	51.4	22.3	75.5	85.5	22.7	17.6	24.1	133	82
52	2	155.3	51.6	21.4	66.7	86.5	29.9	26.9	25.2	121	67
63	2	147.6	62.3	28.6	81.5	96.5	38.9	27.5	27.8	137	87
46	2	169.3	60.9	21.2	74	94	31.3	27.5	32.3	128	79
62	2	152.8	68	29.1	89	99	41.5	28.1	30	152	86
63	2	155.5	72.8	30.1	88.5	104.8	43.7	18.1	11.8	157	89
62	1	153.5	56.3	23.9	77	89	21.4	31.6	30.2	128	78
56	2	152.3	57.9	25	76	94	35.5	22.2	20.6	127	79
89	2	131.1	29.9	17.4	67	77	12.5	16.8	18.1	149	74
91	1	152.7	48	20.6	63	87.5	11.3	16.5	14.8	171	112
68	2	151.8	60.7	26.3	83	98	35.7	25.8	21.8	142	73
76	2	142.6	41.2	20.3	71	85	22.7			153	88
54	2	161.4	66.1	25.4	80	97	37.3	20.6	20	111	77
66	2	147.7	41.4	19	68	88	13	21.9	20.2	144	85
79	2	139.7	46.6	23.9	81	92	31.4	15.9	17.5	115	62
60	1	165.1	70.5	25.9	86	92	24.9	44.1	44.3	121	78
69	1	165.3	69.2	25.3	92	100	24.7	34.8	35.4	126	74
52	2	161.9	59.4	22.7	79	92	32.1	30.6	30.8	132	79
79	1	156.1	52.7	21.6	75	89	20.6	23.8	18.3	122	76
63	1	175.3	76.6	24.9	85	97	21	32.9	41.6	112	77
75	2	151.1	57.7	25.3	84	99	32.8	29.5	23.2	132	70
53	2	149.9	54.7	24.3	75.5	89.5	33.2	28.4	23.4	144	78
78	2	151.4	56.9	24.8	87	96	33.5	27	18.6	162	92
78	1	171.1	65.1	22.2	90	95	19.9	13.7	19.8	143	90
61	2	159.9	66.3	25.9	83	99	37.8	29.2	29.3	142	94
58	1	157.5	45.3	18.3	82	88	17.9	27.4	33.4	119	78
65	2	148.5	51.1	23.2	75.5	88.6	31	28.8	26.4	134	76
76	1	161.6	60.7	23.2	79	90	21.2	39.1	35.5	133	76
50	2	156.1	69.3	28.4	84	103	41.5	22.4	21	124	84
66	2	163.7	51.5	19.2	69	88	21.9	24.6	28.4	113	72
49	2	151.4	59.4	25.9	80	93	36	30.7	26.7	131	93
68	2	150.3	55.2	24.4	82	90	33.4	20.1	20.8	139	73
70	2	159.6	63.1	24.8	91	95	35	28.6	31	145	83
79	2	142.4	44.5	21.9	76	89	26.9	18	13.2	144	69
84	1	159.2	58.3	23	88	98	20.4	18	16.7	145	80
53	1	167.3	70.3	25.1	89	98	23.3	38.8	41.7	123	71
74	2	151	53	23.2	84.5	90	32.8	20.9	15.9	130	62
74	1	156.9	80.3	32.6	105	104	35	38.8	36.9	138	95
65	2	159.7	51.9	20.3	68.5	88.5	24.1	21.7	19.9	115	72
52	2	143.8	45.4	22	73	89	29.6	22.8	21.2	110	73
62	2	146.2	45.6	21.3	67	84	26.9	27.7	32.5	151	85
52	2	155.8	64.8	26.7	95	101	37.4	38.3	34.2	180	90
64	1	165.3	76.9	28.1	93	94	27.7	38.9	32.3	119	71
75	2	154.4	73.4	30.8	98	105	43.2			151	85
52	1	170.6	71.8	24.7	90	93	22.2	40.8	40.8	123	78
83	1
44	1	168	87.4	31	93	105	28	55.3	51.6	118	87
43	2	166.8	88.4	31.8	99	112	45.5	35.1	32.2	125	79
75	2	157.1	54.2	22	83	92	29.6	27.6	26.6	120	77
83	2	143.9	54.3	26.2	82	99	35.8	18	11.6	162	83
45	2	157.3	53.8	21.7	74	93	31.1	36.4	36	114	72
48	1	170.6	98.2	33.7	104	108	32.3	55.8	60.1	143	94
67	2	149.4	65.4	29.3	82	101	42.7	22.3	19.2	138	85
55	1	165.1	60.5	22.2	77	90	18	36.8	32.6	159	86
72	2	151.2	54.4	23.8	83	92	31.4	22.7	20.2	150	96
75	2	141.6	39.4	19.7	62	83.5	20.8	16.9	17.1	171	76
41	2	161.9	55.2	21.1	73	91	30.2	32.4	30.3	124	81
58	2	162.7	54.8	20.7	75	98	34.4	26.6	21.1	144	96
68	2	139.6	59.6	30.6	96	110.5	41.5	14	18.8	156	86
61	1	167.4	65	23.2	83	93	18.9	40.7	38.9	151	88
79	1	163.1	61.7	23.2	82	92	22.1	30.2	24.9	163	93
45	1	176	87.2	28.2	95	104	25.1	50.8	53	135	92
56	2	149.2	68.2	30.6	83.5	97.5	37.7	20	20.6	152	100
62	2	157.5	69.3	27.9	91	101	39.5	29.2	30.3	123	79
55	2	141.8	54.6	27.2	83	97	39.1	23.9	19.9	134	79
45	2	160.7	56.2	21.8	73	101	33.6	28.7	28.2	112	76
72	2	154.4	51.9	21.8	87	93	24.2	20.2	20.2	147	90
61	1	162.2	74.6	28.4	93	96	30.2	38.9	32.8	137	70
60	2	151.9	54.8	23.8	82	96	22.9	23.3	21.9	124	77
74	1	157.6	51	20.5	71	87	17.2	25.9	27.8	111	70
64	2	161.9	72.6	27.7	86	107	42.9	30.7	26	123	84
48	2	152.9	50.2	21.5	67	86	28.5	33.2	28.3	131	81
77	2	141.2	58.2	29.2	81	100.5	39.7	13	9	147	79
67	1	158.9	51.9	20.6	84	91	11.8	29.7	29.4	133	66
45	1	165.7	82.9	30.2	98	103.5	28.8	43.7	41.7	106	67
68	2	149	69.8	31.4	96	109	43.4	25.3	26.5	111	74
65	2	164.3	58.7	21.7	81	94	30.9	18.1	25.4	116	72
62	2	154.6	64.1	26.8	81	96	37.5	28.3	23.9	149	99
65	1	168.7	61.3	21.5	87	91	16	32.4	32.7	134	81
56	2	158	54.7	21.9	77	93	29.5	23.3	25.7	153	85
54	2	154.6	52.4	21.9	75	93	32.5	29.1	26.6	115	81
50	2	163.2	74.4	27.9	82.2	100.5	41.5	30.7	32.9	153	93
63	1	165.8	62.6	22.8	84	96	20.5	34.3	32	150	97
85	2	151.7	59.4	25.8	92	100	39.9	15.5	14.8	133	71
61	2	164.4	71.1	26.3	97	103	38.2	29.2	29.2	117	70
62	2	157	60	24.3	97	100	34.1	27.7	25.5	141	85
67	1	161.7	70.2	26.8	92	100	27.1	27.6	21.7	120	80
65	1	161.8	60.1	23	86	88	20.1	34.2	26.2	140	81
41	2	150.1	56.2	24.9	74	94	37	32.6	24.2	114	76
66	2	152.4	54.4	23.4	86	91	31.9	29.8	26.8	151	93
47	1	171.6	91	30.9	99	101	31.5	42	31.9	157	97
71	1	167.3	67.1	24	87	90	28.8	33.8	31.1	135	79
60	1	157.5	67.8	27.3	88	93	29.4	35.4	29.4	149	89
73	1	169.6	79.6	27.7	92	99	30.4	26.2	27.7	129	95
73	2	151.9	54.7	23.7	73	88	30	21.7	22.2	151	82
73	2	149.3	33.4	15	83	92	33.8	19.3	23.3	152	92
64	2	151.5	42.2	18.4	64	84	19.6	22.7	22.6	122	73
69	2	166.3	43.1	15.6	66.5	88	19.6	28.5	24.6	117	71
48	2	150.6	49.7	21.9	68	89	30.3	28.2	25.6	130	84
61	2	153.6	56.1	23.8	75.5	91	33.6	29.7	25.9	152	86
40	2	150.2	49.4	21.9	68	86	33.1	28.6	23.7	100	69
50	2	166.4	60.8	22	77	93	31.6	30	31.1	126	73
78	1	158.4	67.8	27	84	101	23.8	35.9	37	168	89
47	1	167.3	74.2	26.5	82	96	24.4	60	50.3	123	75
73	2	148.7	38.9	17.6	74	83	15.4	12.9	19.8	126	69
68	1	159.5	64.6	25.4	92	91	18.9	36.2	36.5	118	64
41	1	170.1	60.8	21	70	91	17.3	44.6	39.7	115	68
52	2	153.6	65.9	27.9	84	96	40.3	27.6	32.7	139	92
81	2	147.6	37.2	17.1	76.5	90.5	26.7	19.6	17.4	158	69
53	2	166.4	54.8	19.8	75	96	28.1	30.6	23.8	112	76
59	1	153.5	49.7	21.1	69	85	16.5			122	88
61	2	140.3	45	22.9	70	90	29.1	21.6	15.8	151	103
43	2	159.7	54.6	21.4	74	96	32.3	37	33.6	116	69
54	1	170.4	66.8	23	80	93	24.2	36.2	39.8	152	97
55	2	159.7	58.5	22.9	83	100	33	22.7	24.9	126	75
62	2	152.3	60.3	26	78.5	94.4	35.1	30.6	24.6	111	73
61	1	161.5	83.4	32	100	102	28.3	45.1	43.8	143	91
66	1	164.5	57.7	21.3	79	91	17.1	25.2	34.6	139	79
41	2	147.8	43.9	20.1	67	82	26.2	21.1	24	130	79
58	1	153.9	49.6	20.9	74	83		26	30.6	160	84
56	2	139	47.1	24.4	72	91	34	24.1	23.2	130	77
46	1	161.1	85.9	33.1	93	97	29.7	47.7	43	160	113
58	2	154.3	60.9	25.6	86	97	37.4	24	20.4	130	84
76	2	150.5	62.8	27.7	88	98.5	41.3	24.5	22.4	154	92
57	1	166.4	60.6	21.9	79	84	37.8	27.3	30.3	140	87
85	1	162.4	67.9	25.7	91	97	26	20.8	17.7	143	76
68	1	165.9	81.6	29.6	93	106	28.8	43.1	40	144	100
62	2	160.5	61.1	23.7	75	94	35.1	18.3	19.3	156	88
62	2	149.9	59.1	26.3	75	89.5	43	20.4	25.9	141	77
68	1	161.1	72.7	28	94	100	34.1	46.4	40.7	135	87
63	1	170.6	82.7	28.4	98	102	25.5	34.3	34.7	118	72
66	1	172.5	95.3	32	110	109	30.8	31.6	38.6	173	88
75	2	154.5	62	26	95	98	36.3	20.8	19.1	178	78
61	2	154.2	59.9	25.2	77	97.5		30.2	22.5	143	81
55	1	160.3	66.5	25.9	81	94	24.9	39.9	36.8	110	83
44	2	160.3	81.9	31.9	90	100	35.4	37.5	36.4	116	74
73	1	158.8	67.1	26.6	92	92	25.6	29	31.2	133	63
71	2	148	50.4	23	71	91.5	28.1	17.5	18.8	142	78
75	1	158.5	68.6	27.3	95	103	28.6	19	22	108	62
69	2
43	2	157	54.7	22.2	83	91	27.4	37.3	25.2	138	89
54	1	162.9	69.4	26.2	85	94	26.8	43.6	40.1	142	75
82	2	154.5	58	24.3	86	91	33	15.2	16	164	70
44	2	153.1	52.5	22.4	75	89	32.6	31.4	29.5	114	75
65	2	154.9	66.8	27.8	93	98	40.4	21.2	13.4	155	75
67	1	158.5	59	23.5	83	85	20.7	14.3	11.9	135	66
68	2	158.2	47.4	18.9	70	87	23.6	18.1	19.7	114	74
66	2	150.5	64	28.3	84.5	97.6		22.7	23.7	162	93
72	1	155.2	63.7	26.4	87	92	25.9	30.4	28.5	154	76
72	1	150.8	52.3	23	82	87	21.3	28.5	26.5	167	100
65	1	164.4	64.7	23.9	85	92	20.6	39.8	42.2	158	107
68	2	148.1	55.7	25.4	76	95	35.5	21	20.9	108	66
57	2	149.3	51.8	23.2	70	95	32.9	26.6	24.6	91	44
52	1	153.5	46.7	19.8	69	80	20.3	27.5	27.6	139	94
49	1	172	75	25.4	89	96	22.3	51.1	52	120	81
79	2	154	47.9	20.2	72.5	88	21.3	16	16	185	76
58	2	156.2	57.5	23.6	74.5	93.5	33.6	18.9	20.4	136	79
59	1	158.5	74.2	29.5	89	100	30.2	29.8	24.7	120	80
48	2	149	57.9	26.1	73	90	36.7	25.5	23.5	111	70
45	2	145.9	60.7	28.5	86	93	41.2	20	22.7	132	94
44	1	171	65.1	22.3	83	95	19	36.4	31.3	114	73
75	2	154.1	66.1	27.8	81	110	38.7	28.5	22.4	171	79
73	2	149.3	53.1	23.8	84	94	33.2	21.3	21.5	129	80
48	2	146.5	46.5	21.7	73	86	22.2	23.6	24.3	114	66
69	1	166.9	61.5	22.1	83	92	17.8	31	34.8	152	91
68	2	147.7	46.4	21.3	80	93	28.3	19.2	18	118	68
57	2	155.4	77.4	32.1	83	112	44.1	23.5	21.8	153	90
80	1	166.9	82.6	29.7	98	99	29.6	21.1	27.8	112	56
42	2	164.2	57.4	21.3	75	91	31.7	34	32.8	126	93
45	2	161.1	69.1	26.6	78	97	39	40.7	40.2	123	81
79	2	156.5	61.7	25.2	82	95	32.7	34	32.4	158	85
52	1	162	75.7	28.8	91	97	28.5	33	36.9	124	80
42	2	151.8	57.2	24.8	85	104	35.2	22.7	21.8	127	83
46	2	155.3	48.5	20.1	75	84	29	24.4	25	110	74
41	1	160.7	62.4	24.2	78.5	91.5	28.9	37.7	38.8	128	90
54	1	172.9	57.3	19.2	78	89	14.8	42.1	45.8	171	98
63	2	151	56.3	24.7	88	93	33.6	25.3	21.5	138	74
42	2	159.6	57.9	22.7	70	97	34.1	32.7	32.2	108	67
40	1	175	69.3	22.6	75	93	19	53.5	47.8	123	86
64	1	162.3	67.6	25.7	90	95	25.9	42.6	41.5	142	97
63	1	159.8	50.3	19.7	73	84	10.5	29.1	26	151	84
48	2	158.9	67.8	26.9	87.5	99	39.8	31.8	31.2	136	72
48	2	156.9	40.4	16.4	63	86	18.8	27.9	27	113	68
53	2	160.9	76.9	29.7	94	103	44.1	27.2	22.4	111	83
85	1	154.6	60.1	25.1	89	93	23.6	19	29.2	138	74
74	1	163.3	65.8	24.7	82	96	18.8	36.2	31.5	158	84
73	2	160.3	50.4	19.6	72	95	21.7	22.3	21.8	135	56
63	2	149.4	48	21.5	68.5	84	26			140	84
66	1	159.7	67.3	26.4	86	96	20.1	35.5	34.1	147	90
70	2	139.4	73.3	37.7	104	121	46.4	16.2	18.8	152	88
40	2	162.2	72.6	27.6	90	103	39.3	22.3	23.4	113	78
53	2	155.7	61.4	25.3	81	92	38.1	22.2	23.6	113	89
58	2	164.2	50.7	18.8	68	90	24.9	32.5	33	126	90
60	2	162.6	65.8	24.9	89	97	36	26.4	20.4	123	87
51	1	169.3	70.4	24.6	87	95	22	49.6	42.1	104	71
69	2	147.7	46.9	21.5	78	88	25.9	15	22	121	73
41	1	171.6	73.3	24.9	86	102	26.7	52.2	52.5	137	96
59	2	147.6	54.5	25	65.5	93	35.6	24.6	26.6	117	71
53	2	157.9	49.1	19.7	66	89	26.1	24.4	23.6	116	83
52	1	174.1	53.9	17.8	69	86	9.8	52.5	43	96	64
42	2	152.9	51.4	22	65.5	84.8	33.1	26.9	27	113	78
50	2	154.1	54.3	22.9	73	87.5	31.6	26.9	27.2	118	72
40	2	166.5	67.3	24.3	77	94	37.1	38.7	35.5	137	87
48	2	155.4	53.6	22.2	78	94	31.3	34.9	32.6	115	78
41	1	175.3	100.4	32.7	103	111	28	35	38.9	120	88
68	1	158.1	69.1	27.6	89	94	26.2	37.4	28.5	149	93
64	2	156.4	77.4	31.6	93	105	44.5	28.1	30.4	130	64
67	1	162.4	67.5	25.6	92	100	23.3	30.1	23.7	136	89
54	1	162.1	57.4	21.8	71	86	20.9	38.8	35.4	114	77
61	2	159.1	51	20.1	66	88	27.2	25.2	27.1	124	84
64	2	147.1	46.2	21.4	69	87	28.7	23	24.7	148	84
55	1	167.8	71.2	25.3	83.7	98.5	21.1	46.2	39.4	154	89
71	2	148.1	54.8	25	83	88	35.5	24.1	25.2	132	76
61	1	171.4	67.6	23	85	94	25	37.5	38.4	128	96
52	2	154.1	68.3	28.8	92	100	41.4	32.2	30.7	140	92
65	1	166.6	62.2	22.4	74	92	20.4	30.2	31.8	151	106
68	1	170.3	66.2	22.8	87	92	18.5	41	38.9	139	72
62	1	165.3	57.9	21.2	78.5	85	16.3	34.2	34.8	125	82
55	2	120	27.6	19.2	65	75		12.8	10.5	107	78
43	2	161.3	64	24.6	69	97.5	34.5	35.1	30.7	114	75
45	2	157.4	59.4	24	75	97	35.3	24.7	24.6	100	67
68	2	163.6	66.1	24.7	78.5	96	26.3	27.9	23.7	124	66
56	2	155.1	56.7	23.6	74	88.5	32.7	33.5	27.5	121	75
62	1	163.4	75	28.1	91	96	27.4	49.3	43.2	155	100
58	2	155.8	53.8	22.2	80	94	30.2	27	22	120	85
56	2	151.9	59.6	25.8	76	94	37.4	25.8	25.6	116	83
70	2	151.3	69.3	30.3	96	101	41.6	24.9	25.2	110	72
55	1	172.8	80.4	26.9	88	96	28.3	44.5	48.9	135	86
67	2
63	2	149.4	81.2	36.4	100	175	36.1	20	19.5	114	63
57	2	167.4	71.7	25.6	95	101	36.2	34.4	32.5	131	92
59	1	154.2	64.3	27	84	94	29.6	38.8	38.1	131	80
47	2	165.2	64.3	23.6	76	98	36.3	33.8	31.1	157	95
78	2	148.9	50.9	23	78	86	31.6	16.4	14.5	133	62
41	2	165.9	71.9	26.1	78	101	40.3	42.7	34	158	103
51	1	167.5	69.9	24.9	86	95	26.4	52	41.8	133	85
52	2	156.4	64.9	26.5	96	104	36.8	30.7	26.5	153	102
46	1	165.2	75.8	27.8	90	94	28.4	36.3	29.7	183	125
44	2	156.8	48.3	19.6	68	88	26.9	30.2	30.6	104	71
84	1	160.3	59.2	23	83	88.5	18.1	15.5	13.3	140	79
62	2	147.3	61.3	28.3	81	99	39.2	29.1	26.7	126	68
68	2	142.7	53.8	26.4	89	97	36.4	13.5	17.3	123	69
52	2	151.3	64	28	83.5	96.5	41.5	25.3	24.8	172	105
42	2	166.5	62.8	22.7	73	96	34.1	29.9	28.4	127	69
69	1	160.4	59.5	23.1	84	94	21.4	13.1	13.4	155	77
61	1	165.7	63.3	23.1	81	88	20	25.6	27.8	106	77
47	1	175.5	67.1	21.8	81	92	20.6	46.6	46.5	125	82
43	2	157	55.2	22.4	65.5	91.5	30.8	28.2	27.7	129	93
58	2	153.6	56	23.7	76	96	30.7	26.8	25.2	132	85
64	2	154.2	58.2	24.5	77	95	34.1	26.6	24.6	141	67
38	2	159.6	67.8	26.6	78.5	95.5	40.3	33.3	27.3	111	75
56	1	162.4	57.6	21.8	74	87	22.4	39.3	39.9	132	75
54	2	155.9	47.8	19.7	71	90	23.4	21.5	18	121	63
68	1	165.3	72.9	26.7	94	105	23.4	24.9	24.4	140	86
44	2	158.3	59.5	23.7	68.5	92	35.3	27.7	26.2	94	66
55	1	164.5	57.3	21.2	71.5	86	25	39.8	29.3	105	66
63	1	172.5	78.3	26.3	90	99	25.9	37.9	36.5	144	94
53	2	156.2	50.6	20.7	68	87	26.8	29.9	24.6	108	72
84	2	147	49	22.7	75.5	91	30.9	10.3	20.5	148	88
53	2	147.5	51.1	23.5	68	90	31.5	25.7	25.8	130	87
43	2	144.7	46.8	22.4	69	80	30.7	26.9	24.3	126	78
43	1	176.3	89.1	28.7	100	104	29.4	43.9	38.9	127	70
63	2	160.4	52	20.2	66.5	89	27.5	24.9	24	118	73
62	1	171.5	76	25.8	92	101	23.4	50.1	42.5	145	94
56	2	159.9	47.6	18.6	67	81	21.7	23.5	20.8	136	78
59	2	155.1	52.3	21.7	71	91	30.5	25.2	27.7	116	71
67	2	154.2	58.3	24.5	88	97	35.9	35.5	30.4	128	83
51	2	166.7	84.7	30.5	89	106	45.5	38.1	35.6	150	82
58	2	151.6	47.9	20.8	63	88	28.8	22.8	19.9	134	81
48	2	167	65.8	23.6	80	103		31.3	32.9	129	81
60	2	158.7	67.2	26.7	87.4	100	40.4	27.5	24.7	136	89
72	2	144.6	56.3	26.9	79	94	31.9	19.6	16.7	168	80
52	1	162	73.4	28	87	96	28.9	42.9	38.1	124	79
65	1	164.9	73.9	27.2	88	93	25.8	50.5	58.5	127	84
50	2	157.7	73.2	29.4	85	103	42.5	26.2	22.5	145	87
58	1	169.4	87.4	30.5	102	107	30.9	45.6	41.2	156	101
73	1	169	58.2	20.4	76	89	6.9	32.1	24.9	129	69
42	2	155.2	51.1	21.2	66.5	81	30.5	21.8	21	96	58
66	1	161	64.1	24.7	83	92	21.6	29.4	28	118	81
43	2	151.6	61.8	26.9	83	94.5	39.9	22.5	28.4	129	91
55	2	143.2	48.4	23.6	76	91	31.9	18.8	18.2	122	64
84	2	149.7	63.3	28.2	90	110	34.1	11	11.6	143	62
43	1	172.3	67.6	22.8	85	93	24.7	49.7	45.8	163	96
54	2	154	52.7	22.2	74	92	28.2	28.2	34.5	131	72
68	1	161.8	89.2	34.1	104	107	33.9	35.9	32.9	146	90
52	2
51	2	148	46.9	21.4	69	84	30.9	21.6	24.3	155	76
69	1	165.9	45.1	16.4	74	86	9.2	28.9	27.4	102	62
45	2	152.2	48.4	20.9	65	80	29.4	30.6	24.3	139	68
61	2	156.3	54.6	22.3	77	89		32.1	28.3	125	69
49	1	172.8	62.8	21	77	94	16.3	46.7	40.1	114	75
61	2	150.4	54.7	24.2	80	96	33.6	28	27.9	152	87
53	2	148.1	60.9	27.8	86	95	40.9	28.1	29.1	152	80
48	2	154.3	47.4	19.9	62	84	25.5	22.8	18.7	114	73
54	1	169.3	65.9	23	85	94	23.5	46.3	42.6	124	83
49	1	164.8	65.2	24	79	94	25.3	46.5	40.8	124	84
41	1	172.5	68.8	23.1	79	93	24.9	51.5	49.1	127	82
61	2	149	55.4	25	88	95	33.8	22.8	19.1	133	90
54	1	173.5	69.9	23.2	74	92	17.9	53.1	55	141	94
64	1	170	73.2	25.3	90	96	22.5	44.8	44	147	93
51	1	160	64.3	25.1	80	91	23.6	43.1	40.4	120	71
75	1	171.5	68.3	23.2	94	96	16.4	34.8	30.6	137	86
51	1	172.5	87.1	29.3	93	104	27.9	56.9	46.2	128	83
61	2	161.5	60.6	23.2	85	100	34.2	28.1	20.6	132	72
77	1	158.1	54.2	21.7	78	87	12.4	26.3	28.1	146	67
64	2	152.2	54.8	23.7	85	97	25.1	23.9	23.2	112	71
65	1	171.7	75.8	25.7	86	100	17.1	35.5	49.4	158	83
50	2	153.4	49.5	21	79	95	27.1	21	22.6	126	83
63	2	155.4	51.6	21.4	74	96	20.8	24.6	18.9	147	84
58	2	151.5	62.3	27.1	88	101	39.6	21.9	20	158	93
76	1	155.6	62.1	25.6	85	93	27.9	30	30.5	139	69
55	2	160.7	55.2	21.4	76	92	31.8	21.3	23.8	108	67
47	1	174.5	70.4	23.1	85	98	22.3	52.3	47.1	130	86
47	2	153.5	59.2	25.1	81	94	38.8	23.3	24.8	126	71
61	2	155.4	61.1	25.3	78	91	37.8	27.1	25.6	126	62
64	1	170.3	62.1	21.4	87	93	19.8	40.2	38.8	155	93
56	2	152.8	52	22.3	70.5	88	31.6	20.3	23.6	135	77
56	1	165.1	74.6	27.4	92	99	29.7	42.4	42.5	149	102
50	2	153.8	58.2	24.6	77.4	90.5	37	28.2	27	154	72
65	1	164.8	65.6	24.2	80	87.5		36	39	183	93
48	2	145.1	54.8	26	79	93	37.9	24	28.2	135	74
68	2	152.4	58.3	25.1	80	95	33.5	20.7	25.2	123	77
52	1	160.4	56.8	22.1	79	86	21.4	34.1	45	141	88
57	2	159.3	54.6	21.5	76	97	30.9	27.9	22.9	151	106
58	2	165.2	65.6	24	90	102	36.4	36.5	32	124	62
60	1	159.9	90	35.2	103	110	33.5	46.1	44	128	74
59	2	156	60.5	24.9	79	97	35.1	19.5	23.3	137	83
51	1	157.8	69.4	27.9	87	91	30.5	54.9	41.4	138	93
43	1	179.5	51.3	15.9	89	90	12.8	52.2	47.9	118	86
41	2	151.8	55.5	24.1	75	92	35	27.1	25.2	109	66
74	2	151.7	56.6	24.6	88	102	37.8	15.6	15.2	132	86
59	2	154.2	65.5	27.5	90	103	39.4	28	24.2	135	101
43	2	161.5	72.1	27.6	84	103	41.4	31.8	31	120	83
42	2	159.1	52.7	20.8	72	93	32.3	28.7	25.2	106	76
40	2	161.2	56.2	21.6	71	93	26.9	24.7	27	107	72
65	1	159.5	58.8	23.1	81	91	29.2	25.9	28.1	140	84
42	2	157.4	57	23	74	94	34	28.9	29.2	135	84
47	1	165.5	56	20.4	71	84		40.6	33.4	101	73
40	2	158.2	71.5	28.6	90	100	42.1	22.7	18.1	148	89
55	2	145.6	44.8	21.1	69	85	27.9	22.7	25.6
57	1	166.9	84.6	30.4	95	106	29.9	47.6	41.8	115	78
88	2	138.9	36.2	18.8	78	84	18.4	13.2	12.3	154	76
88	1	161.8	75	28.6	100	96	25.1	25.2	21.2	160	86
64	2	157.3	52.8	21.3	77	92	30.6	25.7	22.9	156	80
44	1	169.1	95.8	33.5	103	106	32.1	43.4	35.9	139	106
66	1	162.3	81.1	30.8	98	102	30.1	34.9	34.6	157	88
68	2	150.2	50.5	22.4	85	89	32	23.7	18.7	115	70
60	1	153	54.7	23.4	89	90	29.3	32.3	29.9	141	77
51	2	150.9	51.2	22.5	76	86	30.2	29.3	25.2	107	72
67	2	152.6	62.3	26.8	80	103	36.9	21.7	23.8	119	81
42	2	150.7	52.1	22.9	80	86	35.3	31	31.3	119	71
58	2	158.8	54.6	21.7	81	96.5	29.4	31.5	30.3	121	82
86	1	157.6	50.2	20.2	79	86	27.9	22.2	28.8	126	85
40	1	164.4	68.8	25.5	88	97	26.3	28.2	51.7	137	83
26	1	177.2	81.3	25.9	93	104	22.5	47.5	44.8	136	78
87	1	164.6	79.5	29.3	107	107	29.3	30.4	28	151	102
41	2	155.5	68.6	28.4	92	106	44.1	28.8	29.7	115	81
86	1	164.5	64	23.7	93	100	21.4	26	19.1	178	100
63	2	142	48.3	24	75	91	33.3	20.1	18	122	58
71	1	162.4	64.7	24.5	90	97	28	32.2	34.6	132	79
76	2	156.2	80.2	32.9	103.5	107	45.4	20	20.8	169	93
71	1	158.1	71.5	28.6	91	97	27.8	38.5	39.4	174	99
62	2	147.2	48.2	22.2	78	87	27.3	24.9	26.6	116	77
77	2	145.4	62.1	29.4	94	98	40.3	12.7	14.6	186	78
81	1	162.3	62.4	23.7	89.5	95.5	25.9	32.7	34	146	88
59	1	172.6	70.1	23.5	88	88	21.8	49.5	43.4	112	72
50	2	159.5	66.6	26.2	84	90	38.5	37.3	30.1	135	95
49	2	142.3	37	18.3	68	82	23.4	16.8	16.5	114	67
56	2	135.4	47.3	25.8	84	89	36.5	23.4	20.9	125	87
45	1	169	62.2	21.8	80	91	15	42.9	36	123	73
56	1	169.3	66.6	23.2	92	92	24.2	32.5	36.3	148	89
68	2	155.5	74.4	30.8	94	96	41.9	28.9	30.8	140	64
49	1	167.1	68	24.4	88	92	23.7	46.3	24.3	114	74
70	1	173.9	75.9	25.1	94	92	19	39.3	33.1	119	72
38	2	160.4	54.1	21	75	89	30.9	20	22	119	76
62	1	167.5	78.6	28	94	97	25.2	36.4	39.7	153	96
81	1	172.2	71.5	24.1	92	96	18.2	26.2	16.9	135	61
73	2	151.8	59.1	25.6	95	90	33.9	20.8	15.4	146	93
78	1	155.6	51.5	21.3	82	88	25.8	22.5	13.8	128	63
53	1	161	59.2	22.8	82	89	27.1	38.4	35.2	107	80
55	1	164.3	61.9	22.9	83	89	22.7	47.8	41.8	120	91
60	2	157.2	90.3	36.5	105	124	38.6	34.1	32.7	116	69
62	2	151.5	47.3	20.6	81	90	17.8	17.4	17.8	120	70
90	2	147.7	62.5	28.6	96	104	40.3	15.9	14.6	117	73
62	2	154.3	72.6	30.5	93	108	44	28.5	26.7	111	77
71	2	149.9	54.4	24.2	77	96	31.5	20.1	22.8	124	63
39	2	172.6	56.4	18.9	67	94	27.6	29.1	26.3	97	67
42	2	157.7	57	22.9	84	97	35.1	26.6	26.7	114	62
42	2	151.2	55.7	24.4	79	94	29.6	27.8	31.4	124	82
68	2	151.3	57	24.9	93	96	33.8	22.7	27.1	142	77
63	2	153	66	28.2	86	99	40.3	27.9	21.8	132	81
70	2	152.8	45.6	19.5	70	86	23.6	22.5	22.8	137	89
48	2	161.8	46.9	17.9	65	86	22.4	30.8	27.5	106	70
45	2	167.1	62.5	22.4	83	95	32.9	36.3	31.9	116	75
48	1	172.2	85.8	28.9	92	99	29	48.5	48.4	131	91
42	2	154	80.3	33.9	94	109	48	36.3	30.6	101	65
67	2	152.3	58.8	25.3	82	98	35.7	22.6	20.3	140	81
60	2	148.1	59.8	27.3	80	96	37.4	28.6	28	140	82
45	2	166.7	65.2	23.5	72	97	33.8	30.1	27.3	122	91
59	2	152	71.1	30.8	95	99	42.4	11.9	11.9	136	70
44	2	160.3	52.4	20.4	66	90	28.6	26.5	24.1	96	65
55	1	154.8	91.6	38.2	111	115	39.8	36.3	32.2	123	88
61	2	154.3	89.6	37.6	108	112		20.9	22.2	149	92
69	2	148.3	57.4	26.1	81	95	36.4	23	21.9	132	75
73	2	152	77.6	33.6	103	117	45.1	24.4	23.1	135	78
63	2	152.3	57.4	24.7	84	95	36	24.2	23.1	105	68
61	2	152.9	52.6	22.5	80	95	21.6	27.8	27.7	110	75
64	2	150.1	58.4	25.9	83	96	37.2	28.1	28.6	140	90
66	1	170.2	84.6	29.2	98	107	30.9	40.5	43.7	121	73
[truncated: 3,635 more rows]

## Sheet: 2018
Age	SEX	BH	BW	BMI	WAIST	HIP	BF	GSR	GSL	SBP	DBP
67	0	145.9	53.7	25.2	80	96	35.6	23.2	23.2	153	89
58	0	156.7	58.1	23.7	82	97	35.2	28.9	25.5	144	93
59	0	162.5	84.4	32	99	104	38	30.1	29.6	140	86
63	0	151.4	53.9	23.5	76	94	34.5	20.9	21	120	67
66	0	158.9	46.4	18.4	74	90	22.5	20.8	20.6	133	71
52	0	153.2	73.5	31.3	88	109	44.5			168	101
51	0	155.4	72	29.8	83	101	43.7	27	22.4	146	85
51	0
67	0	146.5	42.9	20	72	83	23.8	18.4	17	154	83
68	0	149.8	45.3	20.2	69	82	11.8	16.8	14.5	136	80
53	0	156	59.8	24.6	77	91	35.9	23.8	21.8	135	85
45	0	160.2	52	20.3	72	91	27	31.1	28	96	65
68	0	153.1	52.4	22.4	76	93	27	12.3	18.3	118	66
63	0
51	0	160.3	63.6	24.8	71	94	37.7	18	20.7	135	86
53	1	172.6	83.5	28	94	104	27.9			115	96
48	0	155.2	49.1	20.4	75	86	27.2	21.8	24.5	109	84
45	0	156.9	53	21.5	76	90	30.8	22.9	23	94	57
77	1
51	1	162.2	67.8	25.8	79	89	21.6	47.4	43	121	81
44	0	152	50.3	21.8	75	85	29.5	22.2	22.9	111	74
45	0	154.2	45.6	19.2	75	89	27.4	24.7	23.3	105	74
49	0	162.5	49.7	18.8	65	88	25	25.3	18.9	114	84
51	1	165.7	67	24.4	86	94	21.6	49	45.9	122	73
47	1	163.6	68.7	25.7	85	95	23.4	40.6	43.1	150	99
47	0	156.7	46.3	18.9	65	85	24.7	20	20.5	116	76
45	0	150.6	45.8	20.2	68	82	26.3	24	21.6	136	91
45	1	170.6	93.9	32.3	101	111	33.7	54	58.3	138	86
31	1	168	69.6	24.7	84	96	22.6	43.9	45.1	119	82
29	0	168.6	51.6	18.2	69	85	25.8	30.5	30.7	95	62
42	1	160.6	63.3	24.5	82	93	25.6	36.2	37.4	100	76
44	0	159.5	51.4	20.2	67	91	23.6	33.5	35.6	110	77
54	0	154.3	61.7	25.9	85	92	36.6	16	23.4	120	86
47	1	176.9	78	24.9	86	94	26.1	45.9	41.9	103	62
42	0	156	53.8	22.1	76	93	30.3	27.5	23.9	104	64
48	1	177.9	87.3	27.6	91	101	27.3	53.4	45	139	95
47	0	160	51.3	20	68	89	29.1	25.2	21.6	149	100
79	1	158.2	53.6	21.4	79	87	13.3	17.8	17.2	145	80
75	0	152.2	60.3	26	86	103	37.7	14.9	9.6	123	61
41	0	151	66	28.9	84	108	42.5	28.7	29.9	183	118
52	1	174.8	78.8	25.8	89	106	25.2	58.9	66.6	121	83
49	0	153.5	57.6	24.4	74	96	36.5	23.1	18.9	104	71
48	1	171.6	87.2	29.6	98	104	31.6	48.2	50.2	121	83
44	0	157.2	54.8	22.2	72	93	33.9	21.6	19.6	128	89
35	0	158.1	51.8	20.7	67	87	30.1	21.2	19.5	134	81
63	0	157	50	20.3	74	88	19	25	23.2
57	0	158	55	22	76	88				120	80
63	0
51	0	159	59	23.3	80	90	35.2			120	80
64	1	175	74	24.2	83
62	0	155	51	21.2	77	93	30.4			106	62
65	0	152.3	65	28	84	100	40.8	19.5	23.6	143	74
74	1	171.6	72.2	24.5	88	93	24.1	40.8	41.2	136	64
62	0	151.4	65.2	28.4	84	99	40.3	25.3	22.9	133	73
57	0	144.1	53.9	26	81	92	35.9	24.4	22.3	103	62
63	1	162.8	69	26	97	95	23.8	45	43.3	158	90
66	0
74	0	146.1	45.7	21.4	72	90	26.1	14.8	16.3	149	84
50	0
74	0	155	43	17.9
62	0	155.3	75	31.1	93	108	43	18.6	22.3	137	81
63	1	167.9	73.3	26	88	103	25.2	37	39.6	141	92
63	1	160.5	65.3	25.3	84	95	22.4	41.7	38	139	73
74	0	154	52.5	22.1	78	85	28.9	23	20.2	133	74
73	0	155	53.1	22.1	78	94		25.7	23.9	133	83
57	0	157.5	56	22.6						110	79
145	0	153.8	61.3	25.9	81	86	36	20.7	23.7	130	90
67	0	150	48.2	21.4	76	98		23.5	20.6	123	72
65	1	157.9	64.9	26	83	90	24.9	51	43	150	92
65	0	160	80	31.3	90					130	80
68	1	171.5	71.4	24.3	92	94	26.3	46.4	49.7	142	85
72	1	157.8	56.7	22.8	86	88	21.4	31.1	31	139	76
70	0
63	0	162	53	20.2
64	1	167	55.4	19.9	77	91	18.9	34.4	36	126	76
72	1	166	69	25	89	102	19.8	26.1	27	147	84
69	0	160	58.6	22.9	77	92	31.1			136	84
47	0	150.8	61.4	27	81	93	39.1	28	28	97	62
61	0	147.3	55.1	25.4	78	93	36	19.5	15.6	127	80
65	0	149.9	59.2	26.3	90	98	41.6	19.7	19.8	127	73
60	1	159.6	57.9	22.7	82	89	22.9	35.7	34.4	119	74
57	1	168.7	63.8	22.4	83	96	20.5	43.2	39.2	116	87
56	0	160.4	60.8	23.6	75	102	33.8			128	72
70	0	156.5	59.2	24.2	76	97	33.5	23.2	24.6	148	85
79	1	158.8	64.6	25.6	93	101	23.5	29.5	32.8	161	90
49	0	152	50	21.6						102	60
41	0	156	56	23	76	82				120	80
42	1	171.7	70.6	23.9	84	97	24	48.4	48.1	135	92
62	1	161	72	27.8	91	95	27.3	48.8	42.5	141	85
61	0	154.4	68	28.5	91	104	41.2	25.1	21.7	98	67
72	1	164	69	25.7	92	100	23.5	35.5	33.1	125	70
72	0	149	47.4	21.4	69	89	27	13.3	12.5	147	85
42	0	155	57	23.7	88	98				113	70
37	1	170	75	26	90	96				112	76
32	0	155	53	22.1	75	85		23.3	21.1	108	76
47	0	158	50	20	74	90				110	62
52	1	170	64	22.1	82	90				124	74
54	0	152	56	24.2	80	95				110	66
53	0	152	57	24.7	80	85		24.2	25	121	76
78	0	148.2	64.7	29.5	88	104	40.5			155	75
77	1	160.2	55.5	21.6	84	88	17.7	28.7	27.5	112	54
52	1	172	80	27	95	98
51	0	159	54	21.4	80	85
54	0	154.2	70.9	29.8	87	100	44			136	77
47	0	158	49	19.6	62	90				98	60
48	1	172	71	24	85	92
69	0	155	47.2	19.6	69	87	22.3	24.9	22.7	131	72
75	1	162	62	23.6	78	90				120	70
42	1	175	70	22.9	76					130	82
72	0	155	52	21.6	68					126	80
40	0	166	54	19.6	68					126	80
44	0	156.8	64.4	26.2	82	93	42	25.4	26.4	138	87
48	1	169.3	78.8	27.5	94	98	30.4	46.3	47.3	135	93
43	0
67	0
92	0
51	1
54	0
78	0
58	0
64	0	154	76.8	32.4	87	101	42.8	27.4	25.9	148	92
65	1
80	0	153.2	54.3	23.1	83	97	31.4	13.3	13.3	113	64
52	1
75	0
49	1
50	1
55	1
56	0
57	1
55	1
57	1
51	0
46	0
46	1	175	76	24.8						120	80
46	0	150	57	25.3
72	0	153.3	55.3	23.5	77	93	33.7			145	83
50	0
64	0	165	65	23.9	78	80				120	80
76	1	160	58	22.7	88	93	23.8	24.2	25.8	139	75
84	0	150.9	61.4	27	90	100	39.4	13	16.2	163	83
71	0	156	58	23.8	94	103	32.6	25.1	24.4	176	100
60	0	151.9	65.5	28.4	87	98	44.7	28.4	29.6	149	86
72	0	145.5	54.9	25.9	79	98	34.9	16.8	18.2	142	81
70	0	149.1	80.3	36.1	102	114	48.6	24.6	19.1	143	86
59	0	158.6	63	25	88	99	37.5	22.6	17.5	109	63
54	0	156.5	53.2	21.7	76	89	31	17.1	20.9	123	78
83	1	157.3	51.4	20.8	83	91	16.7	26	26.2	142	74
76	0	150.4	68.9	30.5	84	102	41	24.2	21.1	144	75
68	1	165.4	66.4	24.3	91	103	25.4	39.4	35.4	136	78
77	1
64	1	169.1	69	24.1	81	92	19.6	38.4	38.4	161	99
66	1	158.3	51	20.4	79	87	17.7	41.5	35.9	121	71
67	0	142.2	47	23.2	76	91	29.3	18.1	16.2	119	80
58	0	155.1	50.6	21	68	89	28.9	21	24.3	163	96
55	1	174.4	76	25	96	100	20.9	35.6	36.9	112	82
69	1	166.1	58.8	21.3	93	99	23.3	36.2	41.7	188	97
68	1	165.2	53.4	19.6	69	83	13	32	29.7	194	103
61	1	187	80	22.9	86	98	15.4	41.5	40.3	124	83
67	0	149.3	47.6	21.4	72	90	26.4	19.2	21.4	125	67
74	0	155.6	56.1	23.2	75	92	25.5	18.3	18.5	136	86
66	1	162.3	67	25.4	84	96	27.3	45	45.1	144	93
73	1	159	64	25.3	85	94	24.8	42.4	38.7	100	61
65	0	155.2	58.8	24.4	91	94	33.9	30.6	28.4	159	95
64	0	153.9	70.8	29.9	87	100	43.2	29.2	28.4	140	92
66	0	155	57.1	23.8	86	99	32.5	28.5	25.2	146	89
60	0	149.7	57.8	25.8	83	104	40.1	21.2	13.4	137	78
66	0	152	78.4	33.9	98	116	46.6	17.7	19	110	75
68	0	148.8	50.1	22.6	77	97	32	20.4	20.8	125	78
61	0	146.7	70	32.5	97	114	46	1.4	19.7	138	88
72	0	156.2	60.6	24.8	83	101	35.7	15.6	22.8	130	77
49	0	163.6	47.1	17.6	87	86	23.3	31	32.3	95	64
52	1	173.7	95.5	31.7	100	109	32.7	53.7	44.5	123	77
81	1	165.2	57.7	21.1	78	89	17.2	30.7	27.1	146	87
41	0	163.2	45.1	16.9	67	83	17.4	25.6	27.7	131	71
68	1	173.1	80.2	26.8	99	104	26.4	37.2	38.7	136	96
53	1	158.8	64.9	25.7	81	92	26	41.8	40.5	110	80
75	0	163.1	60	22.6	100	95	21.7			148	96
60	0	157.1	59.3	24	86	95	35	24.6	20.5	140	81
69	0	146.5	52	24.2	78	92	33.5	19	19.6	153	93
53	0	158.2	80.2	32	89	107	47	34.1	27.9	145	90
44	0	158.2	54.5	21.8	74	87	32.8	27.5	21.5	131	75
48	0	151.7	47.3	20.6	68	89	26.8	21.7	21.1	116	67
46	1	175.6	69.9	22.7	82	96	17.5	51.6	46.1	118	81
42	0	148.6	52.3	23.7	71	96	34.5	29.6	27.4	110	71
82	1	156.1	59.1	24.3	83	91	21.2	37.3	35.6	145	69
56	0	154.9	61.9	25.8	78	92	37.4	21.8	19.4	142	106
46	1	172.8	73.4	24.6	89	99	24.9	46.3	41.9	153	106
72	1	161.8	53.7	20.5	81	89	11.8	32.8	31.1	158	85
77	1	165	73.7	27.1	102	101	25.9	22.5	21.9	143	83
39	1	177	72.1	23	84	98	19.8	52	44.6	129	85
50	1	165.7	72.1	26.3	87	94	24.8	35.9	37.2	147	103
48	0	155.3	69.6	28.9	81	103	42.8	26.8	27.4	169	94
48	0	149.7	57.4	25.6	77	93	32.5	24.7	22.9	141	93
54	0	149.9	54.9	24.4	78	95	37.1	18.8	19.6	149	88
57	0	160	56.4	22	79	91	30.8	26.1	24.4	128	75
52	0	164.1	63.5	23.6	74	97	36.6	23.2	25.8	106	72
65	0	149.4	61.3	27.5	79	100	38.5	24.4	20.4	140	99
60	0	155.3	61.2	25.4	79	100	37.6	20.7	20.9	109	77
55	0	153.8	64.8	27.4	93	104	39.2	24.2	25.7	137	85
80	1	162.1	62.7	23.9	91	95	23.7	35.8	32.9	157	103
52	1	168.1	59.4	21	78	90	19	36.5	34.8	133	93
73	0	145.8	47.2	22.2	78	89	27.4	-	15.8	124	78
65	0	150.3	58.3	25.8	86	93	36.4	17.7	19.3	150	95
77	0	150.4	39.2	17.3	77	84	15.4	14.4	9.4	102	65
52	1	161.4	67.5	25.9	83	92	26.8	50.3	48.4	149	95
43	0	153.8	56.6	23.9	83	95	32.5	28.2	31.5	117	76
57	0	152.9	56.7	24.3	75	89	27.3	20.1	15.5	138	79
69	0	153.9	57.9	24.4	78	83	35	10	19.7	109	81
49	1	178.4	101.6	31.9	106	116	32.2	45.5	49	135	97
49	1	161.2	53	20.4	78	91	13.4	40.9	37.6	123	76
65	0	150.3	55.9	24.7	81	96	36.8	25.8	20.5	133	78
72	1	159.3	55.5	21.9	80	90	24.8	25.1	23.8	130	83
56	0	156.9	54.3	22.1	74	93	31.5	23.7	20.7	126	83
44	0	153	62.1	26.5	83	94	38.7	29.7	28.7	145	95
60	1	178.9	88.7	27.7	92	99	28.7	41	53.4	139	94
61	0	150.7	59.3	26.1	81	96	37.1	25.9	25.6	115	73
57	1	171.9	76.8	26	90	100	25.5	52.1	46.6	138	83
47	0	156.8	56.1	22.8	77	81	36.1	25.6	26.5	131	80
67	0	154	76	32	94	107	43.9	23.6	27.5	159	80
72	1	154.3	57.7	24.2	82	96	26.4	35.3	29.7	137	85
68	0	156	58	23.8	76	94	36.8	19.8	20.5	130	70
82	0	153.9	53.5	22.6	82	99	30.5	20.3	19.4	163	93
70	0	151.6	61.5	26.8	90	107	38	19.6	20.4	146	75
72	0	156.4	59.6	24.4	87	100	35.3	21.5	21.1	137	72
41	1	164.5	71.6	26.5	90	104	30.6	52	46.4	130	85
59	1	163.7	68.1	25.4	91	97	26.4	49.1	47.3	126	83
56	0	146.9	48.9	22.7	73	89	30.2	23.2	25	108	71
77	0
44	0	155.8	48.2	19.9	71	87	26.5	27.4	25.8	100	67
67	0	151.9	63.2	27.4	84	103	35.3	22.8	19.3	146	78
75	0	146.9	53.9	25	79	96	37.5	11.1	20.1	127	57
67	1	160.5	61.7	24	84	94	19.4	52.2	52.3	159	91
54	0	165.1	56.4	20.7	76	98	32.7	22.2	16.8	122	73
57	0	145.4	63	29.8	89	103	41	23.1	20.1	114	76
73	0	153.8	58.7	24.8	78	96	32.9	24.2	28.7	121	67
60	0	158.4	48.1	19.2	69	92	26.1	24.8	22.7	127	79
40	0	155	56	23.3	74	92	34.4	22.6	24.8	112	83
48	1	166.1	74.7	27.1	87	97	26	40.3	36.4	150	95
86	1	161.5	52.2	20	73	94	20	17	18.9	107	66
75	1	170.1	78.5	27.1	97	100	23.1	41	37.8	130	74
75	0	158.3	74.6	29.8	87	105	41	21.4	20.8	140	70
74	1	162	93.7	35.7	121	106	32.5	25.1	25.4	163	93
90	1	162.9	67.8	25.5	90	99	25.6	27.9	22.3	150	72
70	1	163.1	61.2	23	85	97	17.5	43.1	39.4	140	88
80	0	144.2	58.1	27.9	91	101	38.7	13.6	13.2	133	78
67	0
61	1	176.3	80.4	25.9	93	100	35.1	45.2	42.2	124	93
74	0	146.6	53.9	25.1	90	92	35.1	14.7	15.1	121	74
81	1	153.5	61	25.9	89	98	29.6	27.5	26.1	159	71
71	0	160.8	56.2	21.7	75	90	27.4	14.2	19.7	138	73
48	0	156	59.9	24.6	81	98	37.4	26.2	26.5	121	78
67	0	147.9	52.9	24.2	80	89	34.6	19.2	17.7	135	94
68	1	166.4	76.3	27.6	94	97	26.1	31.9	33.2	134	86
56	0	144.5	55.6	26.6	73	105	37.1	19.2	20.8	148	92
84	1	175.5	68.6	22.3	83	94	15.8	14.4	17.4	136	62
71	1	161.5	65.4	25.1	92	102	24.3	34.4	33	129	79
75	1	141.8	49.5	24.6	89	95	33.1	35	33.4	109	59
66	0	153	40.2	17.2	79	83	19.3	13.3	18.2	108	75
50	0	158.8	63.2	25.1	83	100	37.9	28.7	33.3	118	75
78	1	157.3	53.1	21.5	78	89	16.3	33.1	30.5	149	79
40	0	163.9	56.8	21.1	83	96	32.6	25.9	21.1	98	63
62	1	160	73.4	28.7	101	100	37.7			134	85
47	1	161.2	63.4	24.4	80	94	19.6	33.4	34.6	103	78
61	1	169.2	53.3	18.6	78	90	13.3			162	103
47	1	176.2	106	34.1	110	110	35.7	50.7	48.8	149	106
64	0	156.9	71.8	29.2	91	108	42.6	19.6	22.2	132	77
63	1	160.3	67.3	26.2	92	95	29.6	33.1	32	156	112
71	0
66	1	162.3	71.4	27.1	92	101	27.6	29.5	32.3	158	98
41	0	143.7	61.3	29.7	86	99	44.4	17.8	12.8	118	74
49	0	165	60	22	86	93	22.3	33.8	33.8	120	86
62	1	161.5	52.1	20	78	88	26.2	39	40.5	124	77
65	0	162.4	63	23.9	77	97	33	24.4	25.1	112	62
54	0	161.9	68	25.9	77	99	38.2	23.3	20.1	115	78
55	0	147.1	42.2	19.5	71	86	27	22.2	21.2	105	59
58	0	157.9	68.6	27.5	86	101	27.5	28.3	25.3	158	87
66	0	154	56.9	24	83	95	32.7	25.3	23	133	83
80	1	166.3	69.8	25.2	93	96	23.3			141	76
47	0	160.6	60.9	23.6	78	99	34.6	16.7	14.4	108	74
76	0	148.9	53.6	24.2	80	94	31.6	16.8	16	147	78
62	0	143.9	55.2	26.7	78	97	38.4	18.7	19.4	168	93
59	0	153.1	65.8	28.1	92	103	40.7	27.1	22.8	116	70
46	0	166.8	82.3	29.6	87	105	45.9	35.2	38.9	194	103
53	0	157.7	60.1	24.2	77	95	35.5	26	26.9	120	73
58	1	163.1	74.3	27.9	90	98	27	46	46.5	135	93
55	0	154.5	46.1	19.3	63	83	25.3	21.2	24.5	120	70
42	0	159.3	53.5	21.1	72	91	28.3	25.7	25.2	114	78
67	0	149.1	64.1	28.8	95	101	41.8	14	13.7	145	85
52	0	152.3	47.8	20.6	70	87	29.8	22.3	24.1	110	77
43	0	152.9	57.7	24.7	84	93	36.4	33.2	33.1	124	88
58	0	152.3	48.7	21	78	87	29.5	21.6	19.5	140	80
42	1	163.9	50.7	18.9	71	90	16.1	39.4	39	110	72
67	1	170	44.3	15.3	65	85	11.7	31.3	31.6	98	69
53	0	150	56.2	25	84	96	36.7	31.4	29.5	150	85
54	0	155.1	51.7	21.5	76	88	29.8	29.2	28.5	111	76
69	0
71	0	151.7	53.7	23.3	77	91	31.5	28.6	23.2	140	67
50	0	165	59.4	21.8	72	89	30.8	30.1	27.6	155	93
54	1	176.6	87.6	28.1	99	107	27.9	47.4	40.3	141	103
50	1	165.8	84.7	30.8	96	106	33.8	51.4	40.6	162	112
51	0	161	66.4	25.6	89	98	37.9	27.4	25.2	117	82
44	0	156.1	64.4	26.4	83	99	26.2	32.9	31.9	135	77
66	0	152.8	58.5	25.1	77	92	35.7	21.5	18.5	144	83
49	1	163.2	74.1	27.8	92	99	27.7	44.4	45.3	134	100
57	1	156.6	77.2	31.5	93	101	29.6	36.2	28.1	133	94
65	1	170	75.4	26.1	96	92	27.4	40.9	40.1	134	84
66	0	152	63.8	27.6	81	101	39.3	24.8	25	131	85
61	0	156.2	58.3	23.9	87	94	35.2	26.9	23	133	86
49	0	149.1	64.2	28.9	91	102	43.1			137	85
61	0	158.3	52.3	20.9	67	86	26.1	24.4	21.8	105	67
75	1	167	82.9	29.7	98	106	25.3	34.9	34.7	133	72
66	0	163.4	60.9	22.8	76	93	34.1	21.1	22	159	101
65	1	167.9	73.8	26.2	90	104	25.5	40.7	37	146	94
70	0	151.7	54.6	23.7	80	94	31.3	25.2	21.5	144	83
79	1	165.9	61.7	22.4	88	95	17.5	40	30	139	87
45	0	161.1	62.6	24.1	87	96	36.1	26.9	24.4	110	71
81	0	149	54.7	24.6	87	95	33.9	23	14.4	137	80
64	0	146.8	44.2	20.5	69	80	28.6	17	15.9	111	86
75	1	163	88.5	33.3	113	117	28.8	33.5	34.6	153	77
49	0	156.6	49.6	20.2	76	89	28.2	32	29.4	115	78
63	0	159	63.8	25.2	83	98	36.6	27.2	28.1	137	85
63	0	143.6	58.3	28.3	89	96	41.7	16	17.4	139	93
78	0	146.6	44.5	20.7	80	87	25.5	16.6	15.3	162	83
69	0	161.6	66.9	25.6	80	98	36.8	20.9	20.1	156	67
66	0	151	65.1	28.6	93	103	41.5	23.9	21.9	128	71
52	0	153.7	54.5	23.1	76	93	33.6	28.8	24.4	123	77
77	0	155.9	51.6	21.2	74	86	27.3	15.8	12.6	109	68
52	1	163.4	65.6	24.6	80	93	26.1	44.6	40.6	108	78
75	0	156.8	58.7	23.9	91	101	33.1	14	9.8	142	72
51	1	166.3	69.2	25	79	93	19.7	44.3	42.9	132	93
77	0	156.4	43.7	17.9	63	86	19.4	12.5	11.6	115	57
64	0	154.6	62.3	26.1	85	96	37.6	-	19.8	134	71
70	1	172.3	75.3	25.4	87	94	21.3	40.3	37.4	132	80
61	0	148.2	51.9	23.6	85	92	34	20	19.7	123	73
69	0	140	50.3	25.7	74	94	35	10.7	10.7	125	64
66	0	147.8	53.9	24.7	80	95	35.7	19.7	17.4	148	78
67	1	161.3	53.6	20.6	78	89	20.7	28.6	24.1	134	74
80	0	151.3	56.7	24.8	77	99	33.6	19.3	20.8	137	75
69	1	160.3	51.7	20.1	81	85	23.9	25.1	15.6	108	67
59	1	167.5	95	33.9	112	115	35.5	42.6	37.2	155	99
65	0	152.4	54.5	23.5	75	91	31.1	30.5	27.1	134	72
64	0	150.5	54.2	23.9	87	95	34.8	21.2	18.5	134	89
76	1	160	66	25.8	91	98	25.9	25.8	24.8	134	74
52	1	166.5	68.8	24.8	88	97	24.1	46.3	40.7	132	93
54	0	165.9	60.2	21.9	76	97	29.8	22.7	23.1	108	72
70	0	153	57.3	24.5	74	100	34.3	22.9	21.8	138	77
56	1	163.1	72	27.1	96	94	35.8	36	43	123	85
52	0	151.8	49.7	21.6	74	88	32.1	21.1	20.3	149	77
57	0	150.2	49.3	21.9	82	82	31	15	14.8	110	69
62	0	152.5	70	30.1	95	103	31.8	18.2	21.5	138	76
64	0	146	65.6	30.8	98	110	44.1	17.6	13.5	134	87
67	1	165	114.3	42	128	113	39.5	59.5	59.4	158	95
64	1	160.5	59.9	23.3	78	92	15.5	38.5	34.2	123	88
71	1	154	63.3	26.7	87	94	26.4	36.1	32.1	153	89
71	0	156.1	63.5	26.1	84	96	37.9	23	21.6	126	80
80	0	140.8	45.1	22.7	95	94	32.3	22.1	19.8	121	65
58	1	155.5	57.5	23.8	78	90	23	41.7	43	136	95
44	0	158	48	19.2	74	90	27.2	20.9	20.3	115	77
67	0	149.6	55	24.6	84	94	32.7	23.1	20.1	131	83
62	1	164	76.5	28.4	95	98	26.8	57.8	54.1	113	84
43	0	156.1	52.4	21.5	72	94	32.2	28.6	24.4	97	66
61	0	144.3	57.3	27.5	82	97	39.3	22	14.8	174	96
63	0	150.4	47.4	21	81	91	28.1	24.6	20.3	109	64
67	1	170.4	73.9	25.5	91	104		46.5	41.1	120	77
45	1	168.4	71	25	85	104	23.2	51.4	46.1	107	71
65	0	159.9	62.4	24.4	82	99	36.1	28.8	22.7	139	73
42	0	156	88.8	36.5	100	117		20	25.7	122	82
55	0	155.3	55.7	23.1	78	96	31.6	28.8	23.1	131	83
44	0	157.9	46.8	18.8	63	85	25.1	33	31.1	110	80
70	0	146.8	52	24.1	73	92	31.7	23.1	21.6	125	78
59	0	149.3	45.6	20.5	77	87	18.1	20.6	19.9	109	72
47	1	172.2	74.7	25.2	86	96	22.8	49.4	47.3	150	88
57	0	157.2	51.5	20.8	71	93	26.7	30.3	25.7	137	95
42	0	169.5	71.9	25	84	95	38	33.8	32.2	113	77
63	0	149.8	58.9	26.2	83	92	38	23.6	23.3	133	87
55	1	165.5	69.8	25.5	84	96	21.9	43.4	41.5	141	95
49	0	150.9	77.5	34	97	116	46.9	21.2	26.2	136	83
53	0	156	57	23.4	76	94	36.4	24.4	19.1	85	68
55	0	150	45.2	20.1	68	84	25.3	25.5	24.1	128	78
66	1	155.9	74	30.4	99	101	30.5	32.2	28.1	103	81
89	0	146.2	68	31.8	113	108	43.1	13.5	11.8	148	82
64	0	150	46.7	20.8	71	87	24.3			143	76
52	0	162	59.7	22.7	80	95	33	24	26.8	142	85
43	1	174.1	86.9	28.7	91	98	30.2	51.1	44.7	145	106
54	0	163.1	53.9	20.3	78	89	29.9	19.5	21.5	158	89
68	0	156.4	69	28.2	96	102	41.7	22.6	22.6	144	79
70	1	166.1	64.7	23.5	89	95	21.4	31.8	33.6	145	86
40	0	155.2	60.4	25.1	88	102	40	16.5	15.3	101	64
53	0	151.6	52.4	22.8	79	92	30.2	16.4	20.1	119	73
41	0	166.1	59	21.4	74	89	32.6			115	83
60	0	151.2	54.8	24	71	88	32.5	18.4	19.6	109	65
55	1	166.8	72.3	26	94	101	28.4	39.3	42.5	145	95
68	0
52	0	147.3	56	25.8	82	93	37.3	18.5	17.9	141	89
54	0	144.5	49.8	23.9	85	90	44.4	29	26.7	132	95
63	0	158.9	45.6	18.1	66	87	15.7	19.1	17.1	136	90
63	0	151.9	49.6	21.5	89	91	21.7	20.9	20.5	142	75
78	1	162.7	73.6	27.8	89	94	26.5	46.3	46.9	154	77
52	1	172.2	82.2	27.7	91	103		49.7	44.8	125	83
68	0	151.3	49.1	21.4	73	94	28.4	21.1	21.1	136	70
67	0
82	1	160.3	61.4	23.9	88	95	25	34.4	31.2	132	89
80	0	156.7	52.7	21.5	81	89	18.8	18.7	18.8	136	65
74	1	164	64.7	24.1	86	94	23.3	38.4	37.8	148	75
62	1	166	61.9	22.5	87	91	23.3	36.8	35.2	133	82
71	0	156	62.2	25.6	87	110	37.5	19.8	19.2	132	75
66	0	143.5	44.7	21.7	72	83	30.9	14.8	15.4	123	69
50	0	157.7	54.4	21.9	74	97	21.8	21.5	19.6	119	73
77	0	151.8	49.4	21.4	83	93	28.7	22.6	20.5	119	80
75	1	154.9	59	24.6	87	101	22.4	23.4	15.2	131	97
69	0	160.2	53.9	21	81	98	32.9	22	17.5	115	76
71	0	166.8	66.6	23.9	83	102	35.5	30	27	123	67
67	0	158.1	55.9	22.4	84	95	33.8	23.2	20.8	118	89
52	1	170	62.5	21.6	86	93	17.5	46.4	34.5	128	77
59	1	170	77.7	26.9	90	98	23.6	48.3	16.4	116	73
75	1	163	55.8	21	82	91	16.9	33.6	31.5	130	70
82	1	160	55	21.5	84	89	22.9	24.1	22.2	134	83
86	0	155.8	43.4	17.9	76	83	21.9	16.6	11.1	156	99
87	1	163.8	72.1	26.9	99	101	25.6	32	39.7	143	85
62	1	170.6	87.9	30.2	96	102	27.6	39.2	41.8	136	83
53	0	154.8	59	24.6	75	93	36.7	26.1	29.6	115	81
67	1	171.9	76.6	25.9	92	99	24.8	34.7	29.2	142	81
57	1	171.9	66.2	22.4	86	94	19.5	46.7	53.9	117	81
77	1	162.3	76.9	29.2	99	105	31.3	22	27.5	144	83
66	0	139.9	56.6	28.9	96	102	41.4	6.5	12.5	138	87
69	1	161	57.8	22.3	82	94	21.3	26.3	33	124	72
77	0	149	66.9	30.1	105	107	35.9	19.2	19.6	144	76
49	0	152.3	56.4	24.3	77	90	35	31.8	26	108	68
49	0	164.5	59.9	22.1	72	92	33.8	20.8	25.3	120	79
79	1	178	75.1	23.7	91	102	18.9	47	45	134	75
69	0	161.3	60.6	23.3	80	99	32.5	16.5	16.6	174	82
62	0	152.1	46.3	20	70	86	24.4	22.2	22.6	140	80
66	1	160	83.9	32.8	104	106	30.3	36.4	36.9	122	75
62	0	158.6	61.4	24.4	79	95	36.2	20.7	22.8	171	95
64	0	164	60.2	22.4	76	95	33.3	34.5	28.9	139	102
67	1	162.6	68.9	26.1	89	97	25.7	37.3	31	127	85
61	0	142.1	57.5	28.5	84	95	41.6	22.3	20.8	140	84
44	0	164.6	78.1	28.8	90	112	44.5	28.8	28.4	107	71
63	1	169	78.4	27.5	98	101	27.3	38.8	41.1	141	79
77	1	158	51.8	20.7	76	83	12	37.2	34.4	116	62
54	0	153.8	51.4	21.7	75	90	31.9	22.2	21.7	121	68
81	0	158.9	62.6	24.8	90	102	34.5	23.1	25.8	137	77
71	0	147.1	63.3	29.3	90	103	39.4	16.8	7.7	174	100
77	1	160.1	60.4	23.6	90	93	24.9	27.9	27.1	123	80
68	0	155.8	65.8	27.1	84	101		27	23.3	117	71
59	0	150.4	62.5	27.6	87	99	40.2	19.8	12.9	193	110
67	1	154.2	48.6	20.4	73	87		31.2	31.2	90	62
70	1	165.5	73.5	26.8	99	101	30.5	37.2	34.2	151	90
77	0	158.3	61.2	24.4	83	98	34.6	19.6	14	137	78
74	0	158.6	63.9	25.4	88	96	35.8	23.3	21.7	158	89
72	0	160	61.6	24.1	80	94	33.2	19.5	15.6	116	70
60	0	153.2	57.4	24.5	80	96	33	24.1	21.1	146	89
69	0	154.3	55.6	23.4	70	89		18.2	20.8	143	83
72	0	136.5	41.5	22.3	74	86	27.8	17.2	14.2	188	93
59	0	155.1	55.7	23.2	82	98	34.5	24.5	23.7	136	79
64	0	150.7	55.4	24.4	75	96	35.2	21.5	27.4	147	79
42	0	163.9	75.6	28.1	89	106	43.2	29.6	26.3	121	75
46	1	166.3	99.5	36	111	116	38.4	54.9	52.6	119	82
69	1
60	0	158.1	64.9	26	77	91	37.1	25.4	26	171	90
61	1	169.6	78.8	27.4	94	104	48.6	46.9	43.4	100	65
74	1	167.8	65.9	23.4	85	91	19	34.3	31.5	152	101
67	0	148.1	57.7	26.3	91	96	39	29.9	29.7	137	77
51	0	153.2	68.1	29	85	98	42.9	26.2	24.5	133	76
73	0	154.8	52.5	21.9	88	91	30.6	13.3	15.8	138	78
52	0	144	68.2	32.9	89	104	45.2	16.7	16.8	126	83
55	1	160	57.9	22.6	84	91	18.6	36.1	40.6	107	77
81	0	143.2	47.7	23.3	92	93	27.1	19	-	120	63
70	0	148.4	46.4	21.1	70	92	27	19.2	13.4	104	68
53	0	155.6	48.6	20.1	73	86	26.3	25.2	22.9	130	74
67	0	156	62.9	25.8	78	100	36.8	28.7	24.9	179	92
40	1	143.6	56.4	27.4	82	95	27.4	24.1	21.2	140	109
59	0	150.5	67.1	29.6	100	100	42.8	25.1	26.8	144	99
62	0	155.9	52.2	21.5	78	88	30.5	21.3	17.6	132	71
67	0	161.7	75.4	28.8	89	103	41.1	29.2	25.5	150	84
45	0	149.9	54.9	24.4	75	92	36.5	24.7	21.5	119	80
44	1	164.1	60	22.3	73	90	16.6	56.4	50.1	116	72
78	0	147.8	51.7	23.7	75	90	27.4	15	17.5	150	82
57	1	159.2	72.1	28.4	88	94	31.2	56.6	53.8	112	69
72	0	148.1	52.8	24.1	79	97	23.6	16.7	19.4	150	78
69	0	152.5	66.1	28.4	93	108	40.7	24.1	23	104	67
80	1	142.3	76.7	37.9	102	103	41.7	26.2	26.2	173	73
66	0	150.6	56.8	25	75	90	25.9	19.5	17.3	150	84
53	1	169.9	100.8	34.9	104	115	34.7	50.5	45.9	171	108
71	0	148	43	19.6	72	84	20.3	24.8	24.9	122	67
45	0	158.7	81.3	32.3	92	114	47.1	25.2	29.7	131	82
78	1	169.7	72.9	25.3	100	104	22.8	31	37.1	139	76
75	0	148.6	61	27.6	93	99	38.2	15.8	19	147	70
75	1	150.7	61.9	27.3	95	100	36.1	31.8	28.6	142	75
56	0	159.6	56.8	22.3	74	90	31.1	25.2	28.1	101	64
71	1	167	73.6	26.4	89	104	29.3	39.5	39.5	152	89
56	0	155.7	54.9	22.6	76	89	33.3	22.6	22.3	123	68
84	0	149	58.8	26.5	96	104	37.3	11.1	7	145	68
39	0	149.7	75.3	33.6	96	107	48.1	31.8	32.6	144	94
67	0	151.6	63.3	27.5	94	104	41	16.1	21.5	143	87
70	1	164.1	71.9	26.7	94	96	21.7	39.9	42.5	160	93
70	0	144.6	58.5	28	85	97	38.5	23.8	20.7	138	89
62	1	158	60	24	81	89	25.6	38.6	31.8	141	86
62	0	153.7	58.8	24.9	80	90	34.4	25.6	23.2	150	87
69	0	166.7	55.4	19.9	73	96	25.1	20.5	18	122	55
67	1	165	69.9	25.7	95	98	31.5	31.8	31.4	125	102
65	1	157.8	58.6	23.5	86	94	18.6	32.2	30.5	147	92
50	0	160	69	27	88	102	41.7	20.3	19.5	119	79
54	1	160.6	70.1	27.2	89	94	28.9	47.1	53.2	130	88
59	1	160	64.1	25	90	93	27.8	48.1	42.7	136	91
52	0	157.1	73.9	29.9	90	96	44	17.1	20.1	128	84
65	0	147.4	63.8	29.4	101	102	29.4	22.9	24.4	129	73
43	1	173.7	78.8	26.1	89	103	27.1	42.2	37.7	126	83
63	1	164.9	78.4	28.8	91	100	26.1	48.7	41.8	162	100
82	0	145.7	50	23.6	75	86	30	19.4	19.7	145	60
80	0	148.8	43.9	19.8	78	84	23.4	9.3	-	146	89
78	1	160.2	69.9	27.2	96	101	28.6	45.6	43.7	140	88
61	1	155.6	59.3	24.5	89	92	26.7	40.3	35.3	136	84
54	0	158.1	57.2	22.9	76	94	31.3	25.1	22.7	123	84
47	0	158.1	69.8	27.9	79	96	40.5	25.5	27.1	132	82
59	0	148.9	59.4	26.8	84	97	39	23	22.6	132	84
41	0	166	70	25.4	89	101	39.6	28.2	27.5	113	71
58	0	151.8	69.3	30.1	104	107	44.2	16.2	21.5	145	101
54	0	161.3	53.2	20.4	75	89	30.6			121	88
45	0	156.2	80.4	33	97	114	47.2	29.3	24.4	141	86
60	0	148.7	59.1	26.7	89	101	41.3	19.5	18.8	115	68
41	1	165.9	78.8	28.6	93	97	29.6	43	42.1	115	79
69	0	161.1	62.2	24	91	98	35.9	20.4	22.7	120	71
77	0	149.5	49.2	22	75	89	29.3	15.4	13.7	144	74
70	1	168.1	57.2	20.2	75	92	12.4	33	35.7	120	73
58	1	141.7	47	23.4	83	84	23.2	35.9	34.4	119	72
77	1	162.1	63.8	24.3	88	94	24.4	33.3	34.8	125	76
66	0	149.4	58.4	26.2	87	94	37.1	22.2	21	145	82
52	1	174.7	75	24.6	92	99	37.6	47.6	42.2	178	108
65	1	167.7	52.5	18.7	71	90	9.9	36.5	34.8	155	102
71	1	160.5	64	24.8	90	99	26.9	32.9	32.2	123	90
41	0	151.2	51.6	22.6	72	101	33.2	28.1	22.8	107	75
75	0	149.5	40.6	18.2	69	82	16.1	18.8	17	116	72
82	0	141.5	47.5	23.7	79	90	30.5	15.1	15.9	135	71
45	1	179.1	54.2	16.9	76	90	6.5	43	44.8	118	81
67	1	158.1	66.9	26.8	91	93	25.9	40.7	34.8	114	75
69	1	147.8	70.5	32.3	99	104	34.2	33.5	32.6	146	93
50	1	157.2	67.5	27.3	91	94	29.7	42.5	37	108	75
54	0	165	67.6	24.8	95	100	38.4	24.8	25.6	153	90
56	0	151.7	56.1	24.4	77	99	35.5	24.6	22.4	138	80
42	0	158.6	53.7	21.3	73	92	30.5	28.3	31.5	101	62
68	1	163.7	67.6	25.2	88	95	25	29.7	30.1	162	87
64	0	153.1	67.5	28.8	93	107	42.1	20.5	20.1	121	86
82	0	150	51.8	23	82	94	31.2	16.1	13.8	119	67
57	1	164.7	72.4	26.7	92	98	22.8	39.4	41.7	150	81
76	1	148.3	71.1	32.3	92	105	31.2	31.7	30	154	79
71	0	141.6	58.1	29	88	96	39.4	23.2	22.9	149	87
52	0	158.8	51.5	20.4	71	91	28.6	28.1	26.5	124	85
68	0	145.8	59.4	27.9	95	100	39.4	16.6	17.6	117	65
78	0	143.7	45.7	22.1	72	89	27.6			139	72
62	0	152.3	51.3	22.1	76	93	28.2	21.3	22.2	116	64
52	0	153.3	51.4	21.9	74	88	31.5	19	17.9	104	73
65	0	152.4	52.5	22.6	74	94	29.6	16.9	18.4	122	92
40	1	167.3	55.7	19.9	73	88	18.2	50.1	43.4	117	73
65	0	149.3	51.1	22.9	79	91	32.3			177	91
75	0	149.6	59.1	26.4	87	100	36.4	17.2	14	142	93
60	1	150.2	49.3	21.9	80	85	20.8	19.2	24.6	162	96
60	0	156.4	48.1	19.7	66	87	24.6	18.2	18.6	124	82
48	0	162.5	77.9	29.5	94	105	43.8	28.9	28.3	159	88
74	0	155	65.5	27.3	86	98	36.2	13	13.5	128	76
58	0	162.7	63.5	24	91	98	34.4	37	35.2	121	77
77	1	160.9	74.2	28.7	97	98	28.5	27.2	31.7	148	82
68	0	154.3	60	25.2	80	93	35.8	16.8	17.7	125	74
75	1	166.5	60.7	21.9	89	92	11.9	31.8	33	123	72
61	0	152	55.3	23.9	86	91	34	21.3	23.9	132	74
88	0	157.3	59.3	24	80	97	32.9	20	18.8	138	81
68	0	164.3	65.8	24.4	85	99	38	21.1	19.1	129	76
47	0	158.1	49	19.6	75	91	25.5	25.7	23.6	113	81
74	0	155.7	51.5	21.2	81	93	27.2	17.3	19.1	142	76
75	0	163.5	78.4	29.3	100	111	43.3	27.9	25.2	154	77
72	0	150.3	63.3	28	89	105	39.1	27.9	22.9	134	72
72	1	157.6	54.9	22.1	78	92	21	44.6	41.4	143	90
67	0	157	69.5	28.2	91	103	41.5	26.8	21.9	143	84
67	0	152	52.4	22.7	78	94	31.5	15.5	18	141	62
59	0	162.1	63.3	24.1	88	97	34.9	17.6	20.7	118	85
55	0	155	59.4	24.7	76	94	36.4	25.2	25	102	77
49	0	164	43.8	16.3	61	83	13.7	25.2	24.4	115	81
56	1	162.4	59.7	22.6	82	92	21.7	34.1	31.9	118	79
69	1	152.7	64.6	27.7	93	102	35.5	32.4	26.4	117	78
56	0	157	63.6	25.8	90	99	38	25.3	22.9	148	91
50	0	162	65.3	24.9	81	104	37.3	23	26.7	135	93
53	0	157	49.2	20	75	87	26.9	23.9	21	118	67
79	1	165.1	57.9	21.2	79	93	14.8	33.9	32.7	132	65
65	0	149.7	45.5	20.3	73	80	20.2	14.2	13.1	112	60
76	0	156	65.9	27.1	90	98	36.3	23.9	26.2	131	74
70	0	151.8	52.1	22.6	72	95	31.6	18.2	14.5	153	101
49	0	149.4	62.7	28.1	97	99	40.5	16.7	19.9	124	77
69	0	151.6	58	25.2	88	96	34.9	14.9	17.4	131	68
76	1	164.5	59.3	21.9	84	95	16.5	22.7	19.6	118	73
56	0	148.6	52	23.5	75	90	32	29	21.9	131	75
82	1	160.6	72.8	28.2	98	101	25.9	33	32.8	178	96
82	0	154.6	45.9	19.2	76	88	23.5	13.6	-	171	86
65	0	158	65.8	26.4	82	100	38.1	25.4	22.5	120	80
42	0	166.1	64.6	23.4	71	91	34.8	23.5	25.5	105	73
77	0	151.7	51.3	22.3	71	87	29.9	11.4	11.5	155	77
69	0	160.5	78	30.3	96	112	30.4	33.6	31.8	132	71
57	1	172.8	90.7	30.4	105	113	30.5	41.3	43.8	117	79
62	1	160.1	68.1	26.6	89	94	26.4	39	36.7	121	82
74	0	155.4	67.4	27.9	87	108	27.9	17.2	18.3	135	79
79	1	160.6	50.7	19.7	78	88	20.7	25.5	24.9	129	81
47	1	172	69.5	23.5	82	97	21	49.3	44.9	125	84
46	0	156.3	61.5	25.2	75	97	37.3	25.7	27	106	72
71	0	142.2	58.5	28.9	92	97	37.4	18.9	16.6	142	79
74	0	151.1	60.1	26.3	88	97	39.3	24.5	17.9	156	89
63	0	155.2	50.7	21	75	94	29.2	23.9	22.3	136	81
42	1	172.4	69.3	23.3	81	96	17.9	52.7	45.4	144	85
70	0	156.2	48.4	19.8	85	91	24.3	21.6	19.1	148	89
45	1	165.5	66.8	24.4	83	96	36.4	38.6	32.3	136	91
44	1	174.9	67.6	22.1	84	93	18.9	46.5	43.7	132	93
49	0	153.3	59.5	25.3	84	101	37.2	22.8	23.8	117	79
50	0	154.1	63.3	26.7	84	96	39	27	26	116	75
48	0	158.2	49.7	19.9	66	90	24.7	8.5	18.8	110	69
61	0	157.3	64.5	26.1	81	100	37.6	24.8	25.2	128	81
70	1	174.5	84.4	27.7	99	102	27.3	50.1	46.8	125	91
62	1	161.9	78.2	29.8	95	101	29.7	43.1	44	117	83
47	0	154.2	70.4	29.6	81	103	43	28.6	25.9	115	73
74	0	147.6	53	24.3	76	93	37.2	16.2	15.9	150	71
55	0	160	66.6	26	89	97	38.8	27.5	26.3	118	70
54	1	164.9	55.5	20.4	75	90	15.3	42.5	40.7	100	69
69	0	154.2	57.5	24.2	85	94	33.8	20.4	18.6	143	92
64	0	151	74.8	32.8	91	102	45.1			121	76
66	0	149.2	44.5	20	73	86	27.1	21.1	19.5	153	79
48	0	152.4	59.1	25.4	79	93	37.5	27.5	26.7	137	93
67	1	163.8	93.5	34.8	109	112	37.1	36	36.2	154	98
66	1	166.9	79	28.4	93	105	28.6	47.4	42.8	126	86
55	0	154	50.2	21.2	73	91	31.9	27.4	13.3	152	95
63	0	160.6	59.3	23	74	92	22.7	23.3	22.8	130	87
56	0	151.7	60.1	26.1	88	102	33.7	19.2	17.7	137	85
41	1	174.3	77.6	25.5	84	97	22.9	55.4	50	99	75
61	0	152.3	81.4	35.1	88	122	42.8	24	21.5	128	81
62	0	155.2	56.1	23.3	72	87	30.9			157	100
62	0	166.8	63.2	22.7	76	94	29.5	21.2	20.9	130	71
47	0	156	51	21	66	83	26.5	24.8	24.3	134	96
50	0	147	57	26.4	80	95	37.2	23.2	18.9	102	77
65	0	151.4	47	20.5	74	88	21.5	24	23.2	129	90
66	1	148.4	49.5	22.5	74	86	19.4	27.7	29.7	155	82
66	1	157.9	63.9	25.6	80	96	23.6	40.3	39	121	82
68	1	164.7	63.2	23.3	81	89	21.1	40.3	40.7	125	85
62	1	158.2	75.6	30.2	103	101	32.6	34.2	31.5	130	79
72	0	153	55.2	23.6	77	89	26.5	19.9	19.2	159	78
62	1	168.2	86.9	30.7	102	105	33	54.8	60.4	134	72
73	1	158.2	66.9	26.7	92	99	25.1	38.7	31.2	135	88
71	0	142.6	52.7	25.9	86	95	36.7	25.7	25.7	150	81
71	1	166.6	77.1	27.8	96	99	28.3	28.3	24.4	131	81
73	1	168	81	28.7	106	100		34.4	32.2	175	98
63	1	159.9	60.8	23.8	80	92	19.7	37.6	37.6	134	83
43	1	171.2	64.7	22.1	80	92	18.4	43.7	43.3	173	129
74	1	158.2	77.1	30.8	105	103	34.5	39.1	32.9	144	77
81	1	158.6	93.3	37.1	114	123	36.1	23.7	21.2	160	96
52	1	166.3	72.2	26.1	78	90	26.1	43	45.1	123	67
53	0	153.2	73.7	31.4	96	107	45.9	24.5	20.3	135	82
71	1	164	86.5	32.2	107	105	32.2			148	116
50	0	150.2	69.1	30.6	91	102	43.9	20.5	19.3	156	77
59	1	169.8	57.5	19.9	70	88	17.9	53.3	43	133	86
69	1	174	88.9	29.4	102	109	28	40	41.7	177	114
53	1	158.8	55	21.8	76	86	28.1	37.3	36	147	93
53	0	152.1	58.6	25.3	80	85	37.6	20.5	19.5	127	93
61	0	159.2	59.4	23.4	79	92	33.2	24.1	18.1	136	78
54	0	154.9	54.8	22.8	71	90	32.4	22.6	20.6	104	73
70	0	155	54.4	22.6	79	89	31.2	21	21.9	149	87
68	1	175.7	78.5	25.4	98	101	39.9	28.5	29.5	143	83
67	1	170.2	87.1	30.1	95	104	27.8	47.1	49.1	140	83
40	0	164.7	54.5	20.1	78	93	30	26.1	28.1	112	69
40	0	156.8	53.2	21.6	85	90	33.6	19.5	17.1	125	87
77	0	149.2	43.7	19.6	69	82	20	16.7	17.8	134	81
77	0	155.1	63.1	26.2	88	98	36.9	32.6	27.7	152	70
79	0	146.5	43.5	20.3	78	91	22.7	18.1	16	146	86
53	1	171	66.4	22.7	82	92	21.4	49.7	50.3	108	69
47	0	163.5	63	23.6	77	96	36.4	19.4	19.5	138	85
67	1	161.4	62	23.8	84	94	20.7	36.8	34.6	128	87
50	1	183.4	108.8	32.3	108	113	33.1	70.6	60.8	144	94
77	1	160	65.5	25.6	86	93	22.8	26.2	25.5	127	69
81	0	148.6	58.6	26.5	89	100	38.9	23.1	20.8	129	61
56	1	177	77.9	24.9	88	104	25.3	50.8	50.9	137	89
57	0	157.6	55.3	22.3	78	99	33.2	21.8	17.9	116	73
67	1	165.4	67.9	24.8	90	98	22.2	38.1	39.3	155	89
39	0	157.8	64.8	26	75	95	40.1	34	30.7	122	81
40	1	170.9	82.7	28.3	110	104	26.8	55.9	54	121	86
55	0	156.6	63.2	25.8	84	102	38.4	28.7	25.9	135	88
57	1	161.2	60.8	23.4	81	93	20.1	39.2	39.6	146	95
57	0	150.7	51.7	22.8	71	89	34.4	19.6	18.6	139	77
65	1	164.9	67.9	25	88	101	23.8	39	38.6	129	78
46	0	155.7	63.1	26	86	92	38.2	27.4	25.2	128	90
62	0	150.7	64.6	28.4	83	101	39.2	20.2	21.3	124	74
69	1	169.4	80	27.9	96	103	28.9	38.8	35	139	87
85	0	154.1	50.6	21.3	82	86	29	9.4	6.5	122	75
49	0	161.1	56.6	21.8	69	93	30	24.9	34.3	133	93
43	0	155.5	58.5	24.2	78	95	35.9	26.5	26.6	117	75
78	1	163.6	75.1	28.1	104	102	28.3	36.4	37	152	82
70	0	143.1	59.6	29.1	95	103	40.1	24.5	23.3	125	70
52	0	148.3	71.1	32.3	97	111	46.5	25.2	20.8	113	70
61	0	154.2	63.6	26.7	88	101	40.4	23.8	24.3	149	92
52	0	154.5	65.8	27.6	83	103	40.7	20.3	21.5	202	120
71	0	149.6	68.1	30.4	92	102	43.5	17.4	15.1	139	67
72	1	166.7	68.9	24.8	85	94	19	30.5	34.3	140	94
66	1	149.1	57.6	25.9	81	92	25.8	39	34.6	144	98
61	0	149.5	93.5	41.8	110	122		28.5	27.3	159	92
65	0	144.4	43.3	20.8	66	83	27.9	16.8	14.1	151	92
58	0	149.5	51.4	23	75	94	35			120	60
69	0	155.1	68.1	28.3	84	115	41	23.4	29.7	138	74
45	0	159.7	47.9	18.8	74	90	25.6			102	70
58	0	148.7	41.5	18.8	69	83	20	20.5	22.5	120	91
59	0	161.5	48.7	18.7	67	86	25.5	25	23.4	133	86
47	1	148.5	57.7	26.2	85	91	32	30	28.8	120	82
41	0	151.9	70.8	30.7	86	106	45.5	26.3	24.5	130	83
62	1	166.6	68.5	24.7	89	99	35.4	47.8	41	125	79
82	1	168.2	61.9	21.9	86	93	17.6	32.2	34.1	132	84
61	0	159.7	59.4	23.3	79	94	32.8	19.1	14	94	63
44	0	164.6	67.9	25.1	81	100	37.2	27.9	28	137	93
56	1	163.9	75.1	28	90	102	21.8	35.4	36.4	152	109
67	1	167	75.8	27.2	92	102	23.5	36.5	35.7	129	81
52	0	150.9	51	22.4	75	90	34.1	19.6	23.7	126	76
78	0	146.1	49.2	23	84	90	30.5	13.3	8.7	142	67
49	0	163.6	63.4	23.7	89	96	36.5	23.6	22.7	116	76
69	0	151.9	43.4	18.8	76	87	18.7	26.8	22.7	114	74
41	0	155.4	72.4	30	98	106	44.4	35.2	35.9	145	93
83	0	151.3	68	29.7	106	101		21.8	21.8	177	93
58	0	157.2	77.1	31.2	89	109	42.9	12.8	6.1	133	80
56	1	160.9	79.9	30.9	102	101		-	44.9	109	69
42	1	173.4	76.4	25.4	91	100	28.5	53.1	45.2	157	103
75	0	142.8	57.6	28.2	94	101	37.9	11.3	11.5	135	70
76	1	155.8	55.7	22.9	83	90	22	40.5	40.6	144	79
62	0	145.6	64.6	30.5	92	107	44.7	20.5	18.1	163	86
69	0	156.3	72	29.5	88	104	41.9	18.2	16.3	150	83
54	1	164	68.2	25.4	89	97	25.8	38	36.1	126	84
59	0	148.7	53.8	24.3	78	93	36	23.8	21.2	129	77
66	0	153.1	49.4	21.1	77	90	29.9	17.8	24.4	122	71
67	1	158.8	68.9	27.3	97	100	28.8	44.4	42.4	124	89
58	1	168.3	54.2	19.1	68	86	11.2	48.5	45.7	123	79
53	1	158.9	92.8	36.8	112	109	40.6	45.4	40.3	157	103
66	1	164.9	74	27.2	92	102	27.7	48	46	156	93
64	0	139.7	47.6	24.4	76	91	33.9	14.7	15.1	182	100
59	0	139.8	69	35.3	91	101	49.3	24.7	24	105	81
61	1	157.7	65.7	26.4	85	95	26.4	34	-	122	69
73	0	148.1	46.8	21.3	71	91	37.2	17.7	13.8	150	72
64	0	154.5	42.2	17.7	72	84	21.4	22.2	21.2	125	78
57	1	175.2	57.2	18.6	74	91	18.7	36	41.2	119	72
77	1	161.5	76.3	29.3	103	108	30.8	36.8	40.5	150	87
65	0	149.5	59.1	26.4	93	96	37.1	26.3	26.3	104	70
74	1	163.7	86.5	32.3	106	110	34.9	36.3	37.6	130	80
77	1	166.8	75.8	27.2	98	92	27.2	33.4	36	140	97
70	0	158	51.6	20.7	86	90	27.2	23	22.3	121	87
66	1	159.7	62.1	24.3	78	92	21.6	34.9	37.4	136	79
59	0	151.1	52.7	23.1	73	87		23.5	19.4	137	82
40	0	163.4	70.5	26.4	80	102	40.6	24.5	27	112	73
43	0	156.6	59	24.1	75	91	35.9	24.4	24.2	121	84
70	0	150.3	51.2	22.7	82	92	29.6	22.7	21.8	112	64
79	0	158.9	65.1	25.8	89	95	38.2	25.5	22.6	142	84
52	1	169.6	50.7	17.6	75	91	14.7	38.4	36.7	108	77
49	1	176.6	75.3	24.1	91	103	24.2	50.1	37.3	134	94
65	1	163.4	63.8	23.9	86	90	22.7	40.7	40.1	121	78
79	1	162.3	47.4	18	65	81	12	31.8	37.9	150	99
69	0	157.4	49.8	20.1	72	91	28.6	12.2	11.3	117	75
44	1	177.1	69.1	22	84	99	21.4	37	39.1	136	92
68	1	175.7	61.1	19.8	81	90	14.6	33.3	32.1	147	87
66	0	151.7	49.5	21.5	75	91	29.3			146	87
76	0	154.6	41.9	17.5	66	81	17.4	13.6	16.9	139	78
52	1	182.7	86	25.8	92	100	22.7	59	50	111	77
48	0	149.5	50.4	22.6	71	89	32.2	23.2	22.9	105	71
80	0	148.4	50.4	22.9	79	92	26	15.1	14.4	155	73
57	0	159.4	60.3	23.7	83	94	35.2			178	103
66	0	146.8	57.3	26.6	93	98	38.3	13.3	20.5	144	80
43	0	157.1	57.8	23.4	79	95	34.1	29.7	26.6	129	84
68	1	158.9	52.6	20.8	74	87	16	34.3	24.6	130	71
51	1	164.2	60.6	22.5	82	92	22.8	43.3	37.1	144	102
43	0	166.7	71.1	25.6	85	104	40.1	25.7	23.7	117	82
46	0	147.1	56.6	26.2	82	98	37.7	16.1	21.2	113	71
77	0	142.3	53	26.2	81	91	35.5			129	70
65	1	168.5	59.3	20.9	80	94	17.2	42.4	35.7	120	79
62	0	161.4	76.7	29.4	90	102	41.7	26.9	26.9	141	87
86	1	160.4	68.4	26.6	86	95	23.9			141	66
42	1	159.8	88.9	34.8	111	116	38	39.5	45	123	83
69	1	156	64.1	26.3	85	91	21.7	32.2	36.3	174	109
47	0	162	57.6	21.9	75	96	33.5	25.9	30	142	92
50	1	158.3	69.9	27.9	84	93	29.2			136	92
64	0	152.2	72.4	31.3	91	105	45.2	20.8	20.3	131	79
85	1	150.5	46.6	20.6	76	82	13.5	16.1	22.3	149	93
68	0	154.3	70	29.4	93	106	43	24.5	25	116	72
49	0	164.6	63	23.3	81	94	35.4	21.9	27	131	93
69	0	159.4	61.5	24.2	80	92	33.3	28.9	28	156	74
55	0	157.8	79.8	32	96	108	45.8	33.6	34	151	83
74	0							-	-	101	62
40	0	152.9	47.7	20.4	72	88	27.7	22.2	23.3	162	59
45	0	154.1	55.1	23.2	73	94	33.4	17.8	18.9	99	67
78	0	142.7	65	31.9	90	109				105	58
69	0	150.3	71.6	31.7	97	111	45.8	14.4	15.1	153	84
78	1	159.1	63	24.9	91	99	30.1	24.4	25.1	137	96
69	0	150	57.8	25.7	93	105	37.8	19.4	16.2	148	91
93	0	146.1	51.3	24	88	97	28.3	10	6.6	151	54
63	1	158	55.4	22.2	80	88	25.5	42.6	33.3	152	93
58	0							20.6	21.9	144	72
50	1	162.3	68.9	26.2	84	99	26.1	46.2	46.6	143	91
90	1	154.8	54.9	22.9	80	88		24.1	22.5	181	94
91	0	144.1	55.4	26.7	82	92	35.9	14.1	14.8	162	80
62	0	153.3	56	23.8	74	87	30.5	25.1	25.3	106	71
65	1	168	64.5	22.9	78	90	12.5	40.9	38.5	97	65
65	0	154	52.7	22.2	68	91	21.9	20.2	19.8	152	83
65	0	152.5	61.8	26.6	87	98	36.3	16.9	13.5	102	60
77	1
77	0	148.1	55.6	25.3	83	93	34.3	14.5	15.8	110	63
71	1	163.4	117.7	44.1	132	131	41.7	31.4	32.6	141	91
53	0	156.4	58.3	23.8	86	91	34.7	18.3	18.9	123	82
50	0	159.6	57.8	22.7	78	93	32	24.3	21.1	112	75
47	0	163.5	76.4	28.6	93	110	43.3	22.2	25.3	124	89
66	1	174.2	52.2	17.2	68	89	19.6	42.2	39.3	109	77
55	0	148.7	47.5	21.5	68	85	29.1	28.8	24	96	67
69	0
50	1	171.3	69.2	23.6	80	96	18.4	45.3	42.2	127	86
57	1	172	67.9	23	88	96	23.3	34.2	34.1	145	93
43	0	164.2	58.3	21.6	75	90	30.5	29.3	25.2	108	69
55	0	156.9	59.9	24.3	83	99	34.8	25	24	121	63
64	0	155.8	61.2	25.2	75	94	23.5	25.7	20.3	140	81
69	1	162.1	69.3	26.4	94	98	27.1	30.3	30.3	134	76
60	0	156.4	56.3	23	74	94	29.5	26.5	29.3	156	93
47	0	167.5	68	24.2	82	104	36	23.9	19.6	142	99
61	1	160.8	63.7	24.6	82	91	22.7	38.7	38.6	119	81
77	1	158.9	72.1	28.6	100	97	29.7			171	93
67	1	161.5	74.1	28.4	95	99	27.7	39.5	39.4	156	98
70	0	153.7	68.5	29	109	107	43.6	19.8	13.9	152	104
57	1	156.2	70.8	29	97	102				144	82
78	0	149.3	56.9	25.5	78	103	34.8	15.5	10.7	124	71
38	0	153	49.4	21.1	75	89	29.6	26.3	25.7	112	72
40	0	156.6	73.9	30.1	93	105	42.7	23.9	21.3	117	83
52	0	157.8	43.1	17.3	63	88		25.4	22.3	94	58
47	0	158.5	57.2	22.8	82	91	34.1	32	31.6	142	86
84	0	146.4	40.7	19	77	85	19.5	16	12.5	131	64
60	0	152.3	52.6	22.7	72	89	31.1	25.4	23	110	67
85	1	166.4	62.2	22.5	79	93	15.4	36.6	30.4	129	70
55	0	154.6	64.8	27.1	90	99		36.6	36.4	155	88
54	0	165.7	58.3	21.2	70	93	31.9	32.4	28.3	130	80
64	0
47	0	145	64	30.4	92	103	44	20	17.2	174	92
63	0	153.5	57.2	24.3	81	93	29.1	25	22.6	144	82
61	0	145.9	48.4	22.7	72	93	30.5	21	19.2	126	79
45	1	167.4	66.2	23.6	83	94	25.1	34.6	36.2	108	74
40	1	170.4	77.4	26.7	93	105	30.7	55.3	41.4	101	68
64	0	155.6	53.6	22.1	75	86	30.8	25.2	20.7	121	69
46	1	176.9	80.3	25.7	88	97	29	49.1	46.7	125	85
65	0	157.6	63.7	25.6	85	107	37.9	19.2	20.7	139	88
45	0	156.6	75.6	30.8	95	105	44.7	27.8	27.3	126	77
80	0	151.8	57.5	25	81	93	25.5	14.2	14.2	159	85
83	0	138	49.6	26	81	100	24.9	21	20.6	151	93
58	0	147.6	52.8	24.2	79	88	36.5	19.8	14.7	124	79
57	0	159.6	62	24.3	79	92	37.8	21.9	20.4	146	89
47	1	180.9	58.9	18	69	86	17.2	43.3	41.7	114	83
59	1	168.6	77.9	27.4	88	97	25.2	35.9	36.6	143	96
56	0	158.8	63.3	25.1	82	96	37.3			119	84
62	0	144.8	70	33.4	96	113	45.9			153	87
44	0	151.5	65.3	28.5	80	93	41.5	18.9	24.5	105	69
54	1	174.3	81.6	26.9	88	101	24.3	50.1	46.9	123	81
40	0	151.3	52.4	22.9	75	94	33.8	26.2	21.4	96	62
70	1	173	63.7	21.3	83	93	13.3	47.7	44.9	110	70
61	0	154.3	53.3	22.4	76	94	29.6	20.2	18.8	119	69
64	1	166.4	77.1	27.8	99	104	27.3	35.2	33	155	94
67	0	153.7	72.5	30.7	96	106	43.8	25.1	25.3	139	93
66	0	159	58.2	23	80	94	32.6	25.1	24	151	76
57	1	168.3	60.1	21.2	82	90	22.5	40.7	32.3	127	77
65	1	160.9	53.6	20.7	78	85	15.3	44.8	39.5	104	74
56	1	168.5	66.6	23.5	81	97	20.1	41.2	43.7	145	96
65	1	160.6	64.8	25.1	91	97	26.2	30	28.8	121	88
58	0	153.7	56.6	24	75	97	31.8	17.9	22.2	124	82
64	1	164.1	69.5	25.8	90	97	28.8	27.9	26.4	127	80
46	0	155	49.4	20.6	72	90	28.9	23.5	21.8	112	77
53	1	164.7	66.5	24.5	78	93	21.6	45.2	42.9	129	86
51	1	165.5	81.9	29.9	92	105	29.7	56.5	58.1	123	78
45	0	145.4	87.2	41.2	116	112	54.7	21.9	15.8	146	86
71	0	146.7	56.7	26.3	85	95	36.2	21.9	18.6	164	86
62	0	162.3	56.1	21.3	74	89	30.6	30	34.2	119	70
74	1	176.6	84.5	27.1	98	103	23.2	34.2	41	112	74
46	1	167.9	57.6	20.4	69	84	16.4	39.2	36.7	113	79
62	1	157.8	68.2	27.4	89	97	27.3	46.4	35.8	120	89
60	0	142.6	84.2	41.4	114	124		26.9	22.9	128	75
55	0	159	75.9	30	88	106	44	43.2	33	139	87
41	1	163.3	69.2	25.9	89	99	20.1	45.1	41.1	128	92
61	0	143.1	54.8	26.8	83	95	39.2	23.5	20	142	86
65	1	164.6	50.3	18.6	70	88	13.5	40.8	33.6	115	78
89	0	141.3	33.5	16.8	69	81	16.2	13.9	11.1	142	72
42	1	168	83.5	29.6	94	104	31.6	54.4	44.8	111	82
59	0	150.7	60	26.4	83	98	38			119	73
60	1	159.9	56.7	22.2	75	81	17.4	35.8	39	136	85
58	0	157	53.4	21.7	77	94	33.1	19.6	20.7	112	73
51	0	166.1	67.8	24.6	83	100	38	28	23.2	131	73
62	1	162.8	64.5	24.3	82	93	22.6	42.9	40.4	135	86
42	1	170.5	83.5	28.7	96	102	29.6	57.2	55.9	138	97
48	0	162.2	64.2	24.4	76	94	35.5	20.9	26	145	93
70	0	149.8	52.5	23.4	74	87	32	17.1	15.9	134	69
61	0
67	0	144.3	45.1	21.7	72	86	27.8	20.9	21	114	78
74	0	143	39.5	19.3	73	81	18	14.8	15	148	69
52	1	170.6	64.9	22.3	80	92	21.5	49.5	42.7	172	98
67	1	157.5	62.3	25.1	85	97	25.7	35.3	34.1	143	87
60	0	148	57.7	26.3	86	99	30.1	25.5	17.9	156	90
50	0	142.8	52.3	25.6	78	90	38	28.8	26.6	130	66
68	1	158.7	67.5	26.8	88	98	27	39.6	37.5	144	93
54	0	150.8	60.1	26.4	83	100	39.1	26.7	24.5	149	93
57	0	165.1	66.1	24.2	84	102	37.2	35.5	32.8	132	78
61	1	153.8	66.3	28	84	96	28.4	34.6	33	139	85
58	0	156.9	63.9	26	86	101	38.2	20.9	17.1	136	77
46	0	165.7	51.2	18.6	66	88	25.5	24.1	18.6	102	64
55	1	169.5	61.7	21.5	73	92	10.1	40.6	41	112	72
58	0	158.9	55.2	21.9	73	94	30.1	23.7	26.1	115	82
57	1	170	71.1	24.6	84	97	23	49.7	47.4	123	89
59	1	170.1	73.1	25.3	88	91	23.7	35.9	35.7	138	84
52	0	154.7	41.6	17.4	64	81	22.7	21.5	19.8	120	89
62	0	158.2	66.9	26.7	83	97	38.2	28.3	28.3	126	77
43	0	156.8	50.9	20.7	73	92	29.7	26.7	21.3	119	76
54	1	163.2	66.6	25	89	95	28.8	45.3	44.6	135	94
65	0	156.3	55.7	22.8	84	95	34.1	21.2	13.6	126	76
75	0	155.7	66.4	27.4	85	98	38.5			132	64
67	1	176	78.5	25.3	95	94	27.9	37	37.8	132	93
77	1	156.6	45.5	18.6	73	83	17.7	31.2	32.5	106	69
42	1	179.2	109.8	34.2	110	118	35	41.6	40	124	80
75	1	165.4	67.3	24.6	90	95	20.7	32.2	35.3	154	56
44	1	176.7	72	23.1	85	95	24.8			108	77
56	0	156	53.9	22.1	74	93	30.8			111	74
63	1	167.1	70.1	25.1	84	93	20.9	39.4	41.5	125	86
56	0	158.6	55	21.9	79	92	32.9	21.9	21.2	114	77
69	1	160.3	57.5	22.4	77	90	18.3	31	31.9	117	79
59	0	144.1	51.6	24.8	79	92	38.4	18.3	15.1	138	79
69	0	152.7	47.3	20.3	72	87	25.2	23.2	24	161	79
43	0	161.6	50.6	19.4	66	89	26.9	22.4	25.2	107	64
58	0	158.1	88	35.2	100	111	47.5	28	24.7	136	73
63	0	153.9	70.5	29.8	93	107	43.1	23.3	25.7	128	79
40	0	153.5	45.7	19.4	66	87	27.8	25.3	21.1	102	62
65	0	146.3	67	31.3	92	106	44.5	20.1	20.4	138	79
60	0	155.9	60.7	25	84	97	35.2	28.3	28.2	142	75
42	0	152.4	59.8	25.7	84	90	37.9	29.4	32.1	120	85
67	0	151.5	46	20	64	84	24.4	27	21.2	130	80
66	1	172.3	69.6	23.4	84	91	17.4	47.2	46.9	179	93
59	1	168	80.4	28.5	93	102	30.6	42.9	42.9	124	89
50	0	155.6	59.6	24.6	76	100	36.1	21.8	23.2	107	62
43	1	172.9	65.9	22	80	99	19.3	43.5	42.9	122	85
64	0	164.3	56.9	21.1	76	90	28.5	16.1	15.9	125	85
71	1	161	67.8	26.2	90	98	21.5	33.4	30.2	142	81
60	1	164.1	72.4	26.9	94	101	26.9	29	33	140	99
60	0	158.7	77.3	30.7	99	102	44.5	27.3	23.3	156	94
48	0	159.6	52.2	20.5	65	83	28.5	20.9	20.4	109	78
67	1	158.7	58.7	23.3	83	90	23.3			137	79
58	0	151.5	71.9	31.3	97	105	44.4	23.6	28.1	135	84
58	1	156.5	65.4	26.7	85	96	26	41	39.5	117	81
60	0	143.5	51.2	24.9	80	95	36.7	21.5	19.1	131	71
58	0	153.3	65.9	28	90	101	41	28.2	30	140	79
69	1	161	59.7	23	79	91	19.8	36.2	19	128	77
61	0	159.1	60.5	23.9	79	100	33.7	26.3	24.6	107	62
73	0	148.1	50.6	23.1	74	90	30.1	22.9	17.4	118	65
44	0	165.8	60.2	21.9	74	91	32.7	26.2	23.1	120	69
37	0	156.9	71.6	29.1	86	102	47.1	29	26.5	126	96
63	0	149.8	49.4	22	72	89	32.8	18.9	18	134	90
64	1	151	70	30.7	101	105	33.3	31.6	28.3	130	86
63	0	155.9	62.1	25.6	93	97	36.4			127	63
47	1	171.4	73.6	25.1	90	100	25.9			116	93
63	0	163.4	63.7	23.9	82	96	35.2	26.1	24.7	141	76
59	0	143.8	56.3	27.2	83	94	38.1	20.7	20.8	132	74
48	1	158.2	69.4	27.7	86	94	28.3	39.9	44.8	127	98
60	0	153.1	63.3	27	91	100	38.9	25.5	23.1	120	82
47	1	169	80.5	28.2	95	100	33.2	48.7	47.3	134	109
45	1	190.5	88.3	24.3	96	107	20	33.5	41	121	86
57	0	154.2	34.4	14.5	62	80	10.6	15.3	14.6	127	80
42	0	150.8	48.6	21.4	73	88	32			103	75
44	1	167.8	71.6	25.4	92	96	26	51.3	51.8	118	83
62	0	149.4	60.5	27.1	90	97	43	25	22	136	83
54	0	170.5	63.8	21.9	74	91	34.4	29.1	28.3	109	74
45	0	150.1	47.9	21.3	63	87	28	20.5	20.9	116	78
48	1	181.4	77.8	23.6	82	92	20	46.4	44.9	120	85
42	0	168.3	67.7	23.9	74	92	35.9	24.3	23.6	100	62
39	0	153.8	67	28.3	87	103	40.5	30	30	110	73
64	1	157	65.1	26.4	92	95	28	37.9	31.4	128	85
47	0	154.2	55.2	23.2	70	94	32.9	29.3	28.7	118	77
47	0	158.3	55.8	22.3	74	92	29.3	24.6	21.5	103	65
48	0	155.3	80.9	33.5	106	116	48.8	31.4	25.6	125	70
66	0	157.2	53.1	21.5	78	93	32.2	22.8	22.6	106	71
61	0	152.7	50.7	21.7	72	91	29.9	23.8	21	110	74
47	0	155.4	52.2	21.6	71	92	31.3			109	70
60	0	151.2	50.7	22.2	84	92	31.5	21.2	20.3	106	70
70	1	161.3	82.9	31.9	109	101	34.5	38.7	36.2	142	77
60	0	152.2	58.3	25.2	82	92	36.8	17.6	14.4	123	71
47	0	151	61.5	27	77	95	38.4	30.8	29	124	82
83	0	146.4	41.9	19.5	66	87	22.2	21.7	21.1	153	76
83	0	156.4	52.7	21.5	81	93	29.8	20.3	18.5	129	56
62	0	159.3	81.6	32.2	87	107	43.6			128	80
54	0	154.3	67.3	28.3	84	102	42.7	28	26	162	105
66	0	162.2	56.6	21.5	83	93	31	18	20.1	121	64
46	1	171	88.6	30.3	111	110	33.8	50.1	49.4	152	100
55	1	171.1	75.9	25.9	94	94	30	34.2	35.5	125	84
54	0	156.3	63.7	26.1	86	101	38.9	21	19.2	135	85
78	0	150	49.3	21.9	83	90	30.3	15.9	14	127	61
74	1	162.8	58.5	22.1	79	93	13.7	33.2	36.3	112	78
55	1	159.9	61.6	24.1	80	91	21.8	39.9	39.7	112	66
71	1	165.8	71.9	26.2	82	98	22.6	46.3	47.4	156	98
45	1	151.6	92.4	40.2	108	117	40.3	34.8	34.6	115	73
57	1	179.2	96	29.9	108	106	32.2	49.2	40.9	128	82
44	0	155.9	59.8	24.6	80	91	36.9	25.8	26.8	129	82
62	0	157.4	70.4	28.4	89	100	28.7	23.5	22	134	81
55	1	166.7	94.3	33.9	104	117	35.8	40.9	41	108	71
78	1	159.3	63.6	25.1	88	96	18	31	34.4	136	63
60	1	171.7	68.5	23.2	87	96	20.8	45.9	46.9	137	82
65	0	154.2	73.2	30.8	90	100	45.7	23.5	20.9	144	91
70	0	143.5	55	26.7	85	96	37.3	17.9	14.9	123	73
48	0	164.2	48.3	17.9	67	87	21.1	25.4	22.5	111	81
76	0	146	53.9	25.3	82	97	35.4	22.9	21	123	73
67	0	161.7	54.6	20.9	73	95	27.4	25.7	8	163	91
45	0	162.6	66.3	25.1	79	99	37.9	32.3	30.8	135	83
59	0	159.6	70.6	27.7	89	104	40.9	23.4	25.5	122	65
57	0	154.6	66.2	27.7	90	102	39.9	40.1	30.3	136	85
67	1	168.7	62.9	22.1	77	90	15.5	34.6	37.9	146	89
65	0	150.1	67.3	29.9	93	106	41.1			140	81
56	0	150.6	61.9	27.3	81	92	39.3	25.4	22.6	178	99
49	1	170.2	70.6	24.4	88	93	25.6	43.1	42.7	154	100
72	1	161.3	59.7	22.9	87	88	24.4	36.5	31.5	105	78
43	1	173.5	74	24.6	84	97	24.6	45.3	43.1	102	75
40	0	148.7	51.9	23.5	72	92	36.2	25.4	25.7	112	81
41	1	175.9	85	27.5	96	104	30.5	48.4	42.3	105	73
59	1	164.9	63.9	23.5	81	89	21.1	43.5	42.2	116	85
55	1	167	55.8	20	72	87	14.8	34.3	33.7	121	81
79	0	155	62	25.8	87	100	36.7	24.2	19.6	121	64
46	0	152.8	52.9	22.7	70	95	33.1	18.8	18.7	114	70
64	1	165	59.8	22	82	91	20	36.4	35.7	135	82
57	0	157.6	55.8	22.5	74	94	31.7	22.3	17.7	150	83
43	0	161	54	20.8	70	88	30.8	26.8	27.1	100	67
61	1	175.8	81.1	26.2	95	102	25.8	42.9	40.7	113	67
76	0	154.8	59.2	24.7	77	95	33.2	28.1	23.1	162	88
75	1	162.1	56.2	21.4	75	91	13.7	22	27	133	78
59	0	162.8	67.7	25.5	91	98	39.4	30.1	23.5	135	86
51	0	148.7	56	25.3	68	95	35	20.2	23.2	121	73
66	1	166.7	68.9	24.8	86	94	27.3	38.1	42	119	74
82	0	160.9	72	27.8	86	105	39.4	20.9	21.5	179	87
64	0	156.1	58.8	24.1	79	91	32.9	38.1	31.2	144	88
41	1	170	72	24.9	85	93	24	43.7	45.2	131	86
51	0	154.8	44.2	18.4	61	82	25.1	22.6	27	136	79
57	0	147.8	54.6	25	79	92	36.9	28.7	23.9	143	85
69	0
45	0	159.6	58.2	22.8	81	93	30.4	27	25	118	76
56	0	157.5	70.8	28.5	93	103	42.4	30.9	28.7	126	81
49	0	158.5	62.6	24.9	79	98	38.7	27	25.9	114	74
54	0	154.6	52.5	22	76	89	30.7	23.1	21.1	119	78
41	0	148.4	55.4	25.2	86	92	37.5	23	22.3	123	70
47	0	160.9	72.2	27.9	86	101	42.1			116	77
42	0	159.1	69.1	27.3	89	103	43.3	25.6	24.5	124	86
50	1	165	62.8	23.1	81	95	27.5	50.5	45	118	84
40	0	155	49.1	20.4	71	90	27.8	21.7	27.8	107	70
51	1	168.8	74.8	26.3	90	101	27.2	42.4	46.3	140	88
51	1	167.5	69	24.6	77	92	23.1	44.3	43.2	122	77
67	1	170	65.8	22.8	82	88	18.1	40.7	44.8	136	85
59	0	146	48	22.5	65	88	29.8	17.5	16.9	116	65
46	1	171.8	70.9	24	85	98	21.5	56.6	52.1	132	88
54	0	156.5	68.6	28	80	104	40.5
58	0	161.9	77.7	29.6	87	114	43.9	24	22.5	123	67
67	1	174.3	76.1	25	92	98	24.8	39.1	37.5	151	82
50	1	162	65.3	24.9	73	88	22.8	42.6	38.9	121	81
45	0	155	45.8	19.1	64	83	25.9	24.1	22.6	98	67
40	0	162.2	78.1	29.7	88	113	43.8			113	85
50	0	158.5	52.6	20.9	73	95	36.1	23.6	20.6	113	69
67	1	170.7	71.9	24.7	91	92	22.7	35.8	34.8	147	78
49	0	153	61.2	26.1	80	96	38.1	21.5	18.4	126	76
41	0	154.3	74.9	31.5	96	105	46.5	30	26	132	78
56	0	165.9	52.9	19.2	67	88	23	23.3	23.2	144	90
43	0	157.1	49.6	20.1	61	83	26.1	28.9	28.7	125	82
62	0	158	66.5	26.6	87	93	39			151	90
41	0	148.9	58.7	26.5	75	99	26.8	23	20.7	118	74
40	1	168.6	79.8	28.1	91	99	29.5	57	50.2	123	87
70	1	152.4	69.6	30	92	102	28.8			179	72
51	1	173.7	70.7	23.4	81	93	20.2	58.2	49	112	80
58	1	169.3	76	26.5	92	101				145	96
59	1	166.9	60.1	21.6	82	93	18.8	54.3	48.7	110	72
47	0	153.3	52.4	22.3	73	92	32.1	18.3	19.1	109	76
43	0	160.6	77.4	30	91	102	45.4			121	77
85	0	139.6	54.4	27.9	81	99	29.2	13.6	12.2	161	80
77	1	168.4	69.6	24.5	88	99	21.4	37.6	36	137	90
59	0	151.2	53.1	23.2	77	99	33			124	83
49	0	153.2	47.9	20.4	71	89	24			101	69
66	0	149.9	60.5	26.9	81	101	39.9	18.1	27	172	100
77	0	143.6	51.7	25.1	78	95	31.8	24.1	24.6	156	82
62	1
67	0	151.3	61.9	27	84	103	39.5			131	93
81	1
73	0	163.4	103.3	38.7	111	140	39.7	24.3	30.2	148	92
32	1	171.4	91.8	31.2	97	104	31.8	61.4	48.5	133	93
52	1	169.4	88.1	30.7	104	104	33	42.4	46.5	150	104
37	1	171.5	83.5	28.4	91	99	27.4	49.5	52	133	104
76	1	153.4	67.4	28.6	100	98	25.7	24.9	21.7	173	97
50	1	168.1	86.4	30.6	104	105	26	29.4	36.2	121	81
42	1	171.3	80.4	27.4	93	99	25.6	44.4	42.5	147	103
50	0	162.9	67	25.2	81	94	36.7	37	34	171	107
48	0	155.6	64.7	26.7	81	100	38.4	32.5	30	162	103
76	1	153.2	54.2	23.1	95	90	25.6	26.6	25.7	144	78
61	1	158	87.3	35	115	117	37.1	37.7	35.9	168	96
55	0	163.9	76.7	28.6	95	106	43.5	32.8	20	136	86
48	0	151.6	55.9	24.3	79	100	37.9	28.7	23	119	75
55	1	168.8	70.4	24.7	82	98	23.6	41	38.7	130	92
65	0	142.2	69.9	34.6	91	104	34.9	24.8	29	154	80
77	1	162.5	84.7	32.1	110	121	27.5	14.9	15.2	155	89
78	1	156.2	54.9	22.5	77	90	18	18.6	16.1	133	61
84	0	149.2	69.8	31.4	97	112	42.9	22.7	22.9	146	77
61	1	163	72.4	27.2	91	95	24.2	24.4	18	144	85
51	0	163.4	92.7	34.7	102	114	38.5	35.6	32	157	102
55	0	154.1	54.2	22.8	78	88	24.4	34	27.9	161	86
81	0	117.2	54.1	39.4	81	99		13	14.2	186	92
80	0	139.7	53.5	27.4	82	97	23.5	21.4	20	133	77
61	0	151.4	73.4	32	94	105	44.6	25.2	25.3	150	94
68	0	162.2	72.1	27.4	91	99	44.5	16.9	23.8	188	97
71	0	153.6	72.5	30.7	104	111	41.5	13.2	12.8	177	90
72	1	156.8	61.6	25.1	92	93	23	33.6	30	140	72
62	1	154.7	74.1	31	102	102	29	36.2	44.1	146	96
66	1	167.2	73	26.1	96	96	23.4	32	33.6	163	90
59	0	147.4	50.8	23.4	74	91	31.7	15.3	13.3	107	68
56	0	149.1	70.5	31.7	91	105	46.9	30.3	28.2	143	82
62	0	149.5	50	22.4	87	95	29.7	13.5	17.1	136	84
75	1	155.6	57.2	23.6	89	94	29.7	23.4	18	190	87
46	0	160.6	59.4	23	84	91	35.4	32.8	33.4	119	86
75	0	149.7	58.8	26.2	84	97	38.7	22.5	21.4	153	79
65	0	161.1	83.3	32.1	107	114	45.3	23.2	23.6	136	78
57	0	155.4	59.5	24.6	84	98	34.5	28	21.2	136	89
66	1	175.9	82.2	26.6	97	103		33.3	30	221	135
36	0	158.3	77.3	30.8	98	103	45.7	23	18.5	103	62
68	0	146.5	62.2	29	86	100	39	16.6	17.7	175	89
52	1	165.5	80.6	29.4	86	102	35.9	39.9	42.2	127	90
56	1	164.7	67.7	25	86	97	17.4	40.8	31.4	119	78
54	0	159.2	79.1	31.2	100	111	45.8	25.7	23.3	147	92
60	1	169.1	75.4	26.4	95	99	27.3	31	32	141	93
67	0	159.2	77	30.4	94	104	43.7	29	25.7	149	79
30	1	172.9	93.1	31.1	94	109	32.7	43.9	45.8	139	94
43	1	167.3	88.1	31.5	100	103	30.9	41.1	41.2	112	80
59	0	159.5	63.4	24.9	81	97	37	30.3	29.6	151	96
51	1	160.1	69.7	27.2	92	94	32	45	50	140	82
55	0	154.3	57.8	24.3	73	96	28.1	33.3	33.7	137	93
59	1	148.9	52.8	23.8	81	88	15.5	29.6	24.4	159	93
49	0	148.9	60.9	27.5	80	92	36.6	25.2	20.4	157	98
64	1	170	70.1	24.3	86	93	20.6	39.6	33.8	205	122
56	0	163.3	49.7	18.6	66	87	22.5	29.5	25.4	140	61
67	1	166.2	62	22.4	80	92	18.5	21.1	39.3	112	81
66	0	150.5	48.6	21.5	68	90	27	16.7	14.1	149	82
70	1	159.7	76.1	29.8	106	114	38.6	24.6	31.2	155	87
68	0	157.7	65.9	26.5	89	104	38.7	26.7	23.8	155	86
70	0	150	71.5	31.8	97	112	30.2	17.6	14.1	174	86
40	0	157.4	100	40.4	111	120		24.7	21.7	163	100
60	0	149.9	80.4	35.8	102	107	42.2	23.4	19.1	152	84
58	0	158.6	73.9	29.4	100	104	44.2	22.6	17.3	159	94
67	0	150.2	52.2	23.1	76	89	33.5	24	22.2	151	90
65	1	155.5	58.7	24.3	80	91	20.6	23.7	31.3	153	84
33	1	170.1	82.9	28.7	86	102	27.1	57.7	50	131	93
77	0	140.9	42.7	21.5	82	86	26.3	16.1	18.2	136	86
88	0	131.4	44.7	25.9	89	89	31.7	13.3	14.7	167	87
59	0	150.5	50	22.1	71	90	29.1	25.6	26.5	126	90
31	1	170.5	86.5	29.8	89	99	28.2	45.1	53.3	133	98
70	0	155.5	50.6	20.9	78	90	23.6	29.6	24.9	144	68
80	0
39	0	161	67.5	26	81	95	39.7	38.2	36.7	106	69
68	0	148.9	63	28.4	88	102	34.7	50.1	15	133	70
60	1	168.4	83.2	29.3	97	104	30.2	26.5	27.4	119	82
75	1	169.2	70.2	24.5	93	95		10.6	-	146	86
36	1	173.2	66.6	22.2	81	95	22	47.4	46.4	100	69
50	1	168.1	92.1	32.6	98	105	28.9	50.6	41.1	113	73
47	0	160.4	81	31.5	109	108	46.8	32.5	31.2	134	92
51	0	157.2	77.1	31.2	86	109	42.2	29.3	26.1	107	75
75	0	156.3	66.3	27.1	89	101	37.9	15.7	18	156	93
37	0	165.6	64.9	23.7	70	99	36.4	22	23.1	109	67
54	0	160.5	72.7	28.2	81	99	25.4	31.3	19.9	160	90
39	0	173.3	62.6	20.8	74	94	21.7	29	-	123	92
55	0	159.8	79.6	31.2	103	111	42.6	25.4	20	136	88
40	0	154.8	82.9	34.6	98	110	49.1	26.9	24.3	125	82
49	0						32.7
63	0	156.3	62.7	25.7	90	94	36.8	30.7	22.9	135	78
48	0	160.6	59.2	23	77	100	32.1			120	76
54	1	177.6	83.1	26.3	88	101	26.4	61.9	54.2	136	96
47	0	168.4	89.6	31.6	104	110	46.7	32.6	31.1	141	89
45	1	170.1	90.3	31.2	96	108	32.4	45	47.1	148	102
26	0	154.9	57.1	23.8	77	96	37.9	22.1	26.1	115	79
24	0	162.8	59.2	22.3	74	97	35.3	24.5	22.2	118	80
28	0	161.1	68.1	26.2	90	105	41.8	33.4	35.2	120	76
74	1	154	86.9	36.6	110	111	36.3	30.5	26.7	148	92
34	0	164.6	65	24	86	94	39.3	29.1	32.3	176	110
54	0	162.2	100.8	38.3	107	125	38.4	37.7	35.6	172	114
50	0	162.3	99.2	37.7	106	126		30.7	27.8	145	97
52	1	156.7	50.2	20.4	69	83	17.8	37.8	37.5	137	98
33	0	169.5	66.6	23.2	72	97	36.6	36.5	34.2	106	82
50	0	159.6	59	23.2	76	94	29.2	27.8	17.2	134	91
56	0	155.2	84.8	35.2	99	117	48.3	30.7	28.3	125	74
57	1	164	61.8	23	84	91	19.8	37.4	35.1	135	93
40	0	156.8	84.6	34.4	101	115	49.3	25.9	24.7	116	82
74	1	162.1	78.1	29.7	101	100	30.7	30.5	28.7	136	76
53	0	151.8	68.5	29.7	94	104	43.4	30.5	29.8	148	90
39	1	180.4	89	27.3	90	105	27.3	52.2	47	119	81
68	0	152.1	62.4	27	81	94	37.7	26.6	28.2	140	82
55	0	159.7	89.7	35.2	109	109	47.9	28.4	32.9	151	85
71	0	145.4	69.9	33.1	98	112	45.4	25.5	24.3	189	105
58	1	169.2	66.6	23.3	82	96	26.3	51.9	51.2	131	88
47	0	155.4	80.3	33.3	100	111	47.3	39	40.7	145	96
74	0	153.6	58.4	24.8	91	94	31.4	17.7	19.1	152	93
61	0	159	62	24.5	97	81	35.3	23.5	23.2	145	81
81	1	163.1	60.6	22.8	95	95	14	26.6	24.3	161	80
77	0	148.1	75.3	34.3	105	111	31.7	28.9	30.7	172	84
49	0	162.2	88	33.4	84	107	47.4	32.5	32.2	111	68
50	1	175	79.3	25.9	92	102	25.8	49	43.3	113	77
55	1	166.3	80	28.9	89	97	34.4	39.3	41.1	139	93
66	0	163	72.6	27.3	104	97	38.2	21.5	23	179	89
53	1	159.1	99.8	39.4	114	122	36.1	43.3	38.5	161	100
65	1	164.4	73.5	27.2	104	101	28.6	37.2	37.1	191	125
50	0	151.4	47.6	20.8	67	89	28.4	26.6	27.6	93	63
78	0	148.2	55.6	25.3	104	103	34.8	19.3	19.2	169	102
51	1	167.4	68.2	24.3	84	94	23	46.3	45.1	131	93
77	0	143.9	46.4	22.4	86	92	27.2	14.5	12.5	137	70
63	1	168.6	75.3	26.5	95	100	33.5	31.3	32.2	156	93
39	1	162.6	76.9	29.1	95	100	32.5	44.1	46	130	80
64	1	167.5	74.1	26.4	96	99	25.1	31.7	33	162	80
72	0	158	54.5	21.8	76	94	30.5	13.2	18	140	80
77	0	142	64.8	32.1	104	108	42.6	16.2	15.6	150	73
75	1	164.7	62.5	23	90	94	24.5	31.8	34.1	152	93
77	0	161.7	61.7	23.6	87	100	33.7			169	96
61	1	162.3	57.9	22	81	86	24.7	23.4	31.3	152	90
60	0	142.5	51.7	25.5	83	100	40.4	17.4	15.2	182	89
62	0	154.9	71.7	29.9	95	94	40.6	25.9	-	137	74
36	0	164.5	51.4	19	63	91	27.3	29.2	30.2	128	83
40	1	170.8	91.1	31.2	102	109	32.2	47.2	37.2	133	89
55	1	166.6	87.9	31.7	97	107	43.2	32	45.9	185	127
53	1	172.5	103.7	34.8	108	112	34.7	67.5	60	158	98
60	0	148.1	53.1	24.2	70	93	20.7	23.6	20.5	154	94
53	1	170.6	77.5	26.6	90	101	26.3	42.7	42.8	142	95
67	1	162.1	59	22.5	85	91	15.4	29.4	35.7	134	73
54	1	174.8	83.3	27.3	101	99	26.2	39	39	117	93
79	0	151.2	58.5	25.6	86	100	36.9	23.3	16.8	147	75
77	1	160	63.3	24.7	81	94	24	29.4	23.2	200	90
64	0	152.9	57.6	24.6	81	91	20.9	25.3	22.8	161	98
38	1	178.3	87.9	27.6	91	97	34.4	61.1	56	145	106
41	0	164.8	76.9	28.3	89	104	42.5	42.9	37.1	118	91
67	1	164.5	80.7	29.8	101	99	29.6	35.5	39.6	151	99
60	1	175	105	34.3	115	116	37.2	50.7	41.6	131	98
70	0	157.1	52.6	21.3	76	90	30.5	25.9	20.9	161	81
59	1	163.7	77.8	29	94	98	27.8	44	39.3	134	85
53	0	160.9	104.6	40.4	116	131		36.7	29.6	163	98
51	1	168.5	90.3	31.8	104	104	32.6	37.4	45.1	121	83
80	0	147.3	55.4	25.5	91	98	35.6	26	22.6	160	84
53	0	158.8	72.5	28.7	91	104	41.2	25.9	26.2	147	87
74	1	160	48.9	19.1	72	84	9.6	28.5	22.2	113	67
68	1	159.3	59.2	23.3	83	92	19.5	17.7	22.9	159	106
31	1	165.5	77.1	28.1	81	97	26.8	49.5	40.8	117	77
36	0	164.4	63.3	23.4	72	102	34.3	29.9	30.8	117	67
67	0	154.7	56.8	23.7	84	96	33.2	22.7	22.7	149	87
57	1	154.8	54.1	22.6	78		22.4	27.9	22.9	110	81
59	1	163	63.4	23.9	81	89	23.8	40.3	32.7	161	110
72	0	148.7	52.2	23.6	80	89	32.5	22.7	19.8	171	79
79	1	154.3	62.7	26.3	89	91	26.5	9.3	17	160	89
61	0	160.9	63.4	24.5	82	101	43.8	27.5	25	136	78
35	1	166.8	75.5	27.1	87	105	26.4	34	34	134	103
58	1	169.4	85.9	29.9	98	103	20.8	40	44.8	153	94
50	0	159.2	70	27.6	82	108	43.5	31.4	26.6	118	72
38	1	168.3	82.2	29	97	102	31.4	34.4	31.1	122	81
48	0	162.6	79.6	30.1	97	104	42.1	35.9	35.7	133	92
58	0	151.8	67.5	29.3	91	107	43.2	24.8	23.7	138	87
45	1	167.8	69.8	24.8	80	94	24.4	39.1	39.7	123	81
64	1	164.8	58.2	21.4	79	89	22.9	34.3	30.2	102	64
65	0	156.5	69.5	28.4	86	99	41.5	21.7	20.1	128	99
46	1	165.1	86.6	31.8	91	102	31.6	42.3	46.8	127	83
68	0	148.8	57.8	26.1	89	97	36.5	26.2	25.3	149	85
47	1	163.3	66.8	25	92	94	22.3	31	36.5	164	121
69	0	143.6	49.6	24.1	80	95	33.4	19.1	16.5	132	58
78	0	152.4	53.3	22.9	99	113	43.2	21.2	21.3	165	100
48	0	153	78	33.3	91	102	47	38	32.3	149	92
62	1	166.3	86	31.1	102	102	30.5	38	32.7	139	88
47	1	173.4	85.7	28.5	93	103	30.4	42.2	41.6	133	91
59	1	166.3	90.6	32.8	107	114	34.6	31.8	31.7	123	80
69	1	169.8	74.2	25.7	92	99	23.6	37.4	37.3	161	98
68	1	165.2	71.4	26.2	89	99	21.6	26.7	32.7	146	82
46	0	161	73.6	28.4	101	104	41	27.1	24.3	164	98
46	1	171.1	94.3	32.2	98	111	31.8	66.6	58	135	88
74	1	151.2	47.4	20.7	76	84	23.5	30.3	24.9	172	107
76	1	166.6	57.1	20.6	78	91	18	30.3	27.4	136	72
69	0	137.4	35.7	18.9	71	84	21.2	20.1	19.3	129	72
73	0	150.1	67.7	30	103	114	44	33.6	29.2	162	89
46	0	151.9	52.5	22.8	71	89	32.6	24.4	29	111	70
72	1	157.5	64.4	26	92	94	27.4	29.3	33.6	146	80
78	0	146.2	50.5	23.6	78	98	31.2	20.2	20	160	90
66	1	170.3	77.3	26.7	86	94	27.1	37	38	131	82
74	0	153	42	17.9	69	92	21	20.7	17.3	145	87
55	1	168.5	58.3	20.5	81	89	15.8	44	40.6	164	90
63	1	168.6	74.5	26.2	91	91	24.1	30.6	26	169	88
77	1	152.4	64.9	27.9	86	94	21.2	35.9	33.4	150	80
40	1	178.6	85.3	26.7	89	103	23.7	67.3	55.6	145	86
74	0	150.8	62.5	27.5	78	102	27.6	26.6	27.8	176	78
55	0	154.9	62.8	26.2	89	99	38	31.2	23.6	149	90
43	0	159	60	23.7	90	98	37.9	40.1	33.7	133	88
59	1	162.1	69	26.3	84	91	37.6	35.9	27	171	112
71	1	169.9	84	29.1	102	103	23.8	29.2	31.2	141	83
32	1	170.1	107.5	37.2	118	115	42.5	55.7	52.4	176	107
50	0	151.2	92.2	40.3	111	122		31.3	26.7	170	107
76	0	152.1	78.8	34.1	104	110	42.2	28.4	29	171	88
56	1	167.1	78.1	28	90	98	28.4	42.5	43.4	156	97
67	1	163.4	67.6	25.3	89	94	26	42.6	31.1	141	92
38	1	170.3	95.4	32.9	97	104	36.5	48.4	41.8	156	104
71	0	148	44.5	20.3	74	86	26.6	25.1	26.6	150	93
52	0	159.3	53.2	21	76	91	32	25.3	26.3	116	78
56	0	146.7	63.4	29.5	95	102	42.6	34.1	28.4	132	78
41	0	163.9	115.3	42.9	121	132	42.8	47.4	43.8	169	124
42	1	167.9	89.3	31.7	91	104	31.6	52.1	52.6	120	72
83	0	146.4	48.9	22.8	80	94	28.7	17.8	17	151	66
68	1	164.5	62.3	23	89	95	18.9	38.1	25.5	152	89
71	0	155.6	64.8	26.8	91	114	44	23	22.7	148	93
59	1	172	80.3	27.1	85	100	25	50.6	44.5	145	95
73	0	144.8	50.9	24.3	82	93	33.7	27.4	26.9	146	76
50	1	154.1	72.2	30.4	91	91	27.5	37.6	31.1	159	92
59	0	151.8	64.7	28.1	85	104	40.2	32.3	25.2	131	89
34	1	173.5	69.1	23	79	94	19.1	67.6	63	106	71
54	0	153.9	55.3	23.3	78	94	35	24.1	22.8	139	92
71	0	151.3	67.9	29.7	89	109	42.7	17.5	13.6	142	80
36	0	167	65.4	23.5	77	96	35.7	37.7	30.8	102	71
42	1	165.7	73.8	26.9	84	95	25.1	52	50.8	132	87
71	0	148.4	46.8	21.3	72	89	29	16.2	17.3	148	90
34	0	162.7	56	21.2	73	93	32.3	27	23.4	112	75
35	0	159	43.8	17.3	64	85	23.5	29.9	25.4	108	73
38	1	169.5	71.6	24.9	83	94	32.3	42.3	43.3	143	93
64	1	166.1	89.4	32.4	110	109	34.9	41.1	47	136	78
65	0	159.5	79.9	31.4	106	107	43.1	21.9	20.1	158	85
65	0	155.9	55.4	22.8	79	93	33.3	26	22.5	170	78
71	0	162.3	74.1	28.1	96	101	40.2	25.7	24.4	131	69
68	0	144.6	72.7	34.8	109	109	46.6	20.9	19.1	178	93
62	0	159	63.3	25	79	103	37.2	32.7	29.9	139	98
56	0	151.2	58.7	25.7	83	100	34.6	21.4	20.2	120	82
51	0	148.8	100.1	45.2	118	139	38.2	30.6	27.1	159	100
71	0	154.5	52.4	22	77	95		22.7	22.6	132	76
27	0	170.6	74.9	25.7	86	108	39.7	25.4	27	125	77
50	0
71	0	148.4	57.4	26.1	77	94	27.9	19.3	20	145	77
77	0	149.7	44.9	20	75	87	11.9	22.6	19.2	132	78
30	0	166.5	68.4	24.7	83	98	37.5	25	23.6	117	75
30	0	167.7	55.6	19.8	71	89	28.6	22.6	24.7	117	81
32	0	160.7	64.7	25.1	76	91	38.1	37.2	35.9	124	85
37	0	155.3	98.4	40.8	105	128		37.1	32.9	140	83
66	1	151.7	51.9	22.6	75		25.1	29.7	34.6	150	89
54	1	162.7	66.7	25.2	89	91	27.6	42.1	39.4	193	129
72	1	169.7	81	28.1	97	104	27.4	42.3	37.8	177	95
53	1	161.5	78.4	30.1	101	101	30.1	51.4	43.4	178	108
65	0	167	54.6	19.6	93	93	31.9	31.8	28.4	128	77
71	1	174.1	93	30.7	104	110	28.2	31.7	33.4	164	84
69	1	162.7	60.1	22.7	87	91	20.3	22.2	20.7	179	94
76	0	144.2	52.1	25.1	91	92	48	19.8	21.2	164	84
53	1	137.1	72.1	38.4	91	94	45.9	41.4	31.9	151	98
71	1	159.2	57.3	22.6	84	94	16	34	31.4	155	94
64	1	156.2	56.8	23.3	69	82	31.6	31.3	34.1	133	73
57	0	152.2	54.3	23.4	79	94	33.5	25	26	118	84
63	0	149.2	62.2	27.9	81	94	39.1	17	17	138	76
58	1	173.1	90.9	30.3	99	99	28.2	40.1	40.7	154	97
60	1	171.3	98	33.4	107	104	33.2	40.5	31	156	104
61	1	162.3	78.6	29.8	98	103	30.5	34.5	33.2	134	85
58	1	167.1	77.9	27.9	94	103	26.7	37.9	31.8	139	101
48	0	159.6	74.8	29.4	107	103	42.8	34.2	30.3	134	86
75	0	153.8	66	27.9	80	99	39.3	24.9	21	145	64
56	1	175.3	93.3	30.4	109	111	31	42	32.2	132	94
55	1	169.1	79	27.6	96	99	32.4	40	43.3	123	78
89	0	143.5	43.4	21.1	89	85	19.5	22.2	20	211	110
57	0	161.7	83	31.7	94	107	46.4	31.7	33.4	155	88
54	1	164.3	53.5	19.8	81	86	18.1	30.5	27.8	159	101
56	0	154.9	75.8	31.6	101	114	44.1	25.1	26.8	138	100
47	1	167.8	67.4	23.9	87	95	23.3	48.4	55.8	139	105
41	0	152.4	70	30.1	87	101	45.1	34.1	22.6	117	80
63	1	162.3	85.9	32.6	110	111	34.1	37	32.3	186	103
78	0	155.9	55.7	22.9	100	102	37.4	19.6	20.3	155	67
77	0	155.4	68.8	28.5	87	104	41.4	26.6	28	171	103
75	1	154	51.9	21.9	80	85	26	24	24	158	85
76	0	144.3	60.5	29.1	79	102	39.9	24.3	21.9	190	98
43	1	159	44.5	17.6	64	76	11.4	40.3	35.5	130	89
33	0	158.8	63.4	25.1	91	98	38.9	26.5	29	114	77
47	0	163.6	59.5	22.2	78	93	32.9	32.1	29.8	151	114
71	0	151.1	53	23.2	80	91	29.3	15.2	19.6	166	102
56	0	143.8	59	28.5	89	94	42.8	24	18.9	181	99
55	1	169.1	74.8	26.2	86	96	23.8	40.2	34	159	81
68	0	161.6	53.4	20.4	76	91	29	22.9	22.7	137	77
77	0	149	49.3	22.2	70	92	27.5	21.8	19.2	157	75
79	0	148.6	67.6	30.6	98	99	34.7	23.3	19.8	193	90
82	1	157.7	65.3	26.3	89	94	31.1	26	29	158	119
56	0	141	61.8	31.1	89	101	42.4	27.4	24.7	149	81
33	0	167.3	104.2	37.2	105	121		41.7	39.1	113	75
64	1	165.5	72.2	26.4	86	94	22.3	42	42.9	154	87
49	0	157.3	74.7	30.2	94	104	44.2	7.6	25.2	133	75
70	0	155.4	71.5	29.6	87	110	42.6	20.1	20.4	146	110
52	0	163.5	70.1	26.2	93	102	39.1			174	107
51	1	168.8	82.8	29.1	86	94	29.1	52.8	48.8	150	100
66	1	167.5	77	27.4	91	99	29.3	45.3	36.6	132	78
53	0	156.3	78	31.9	104	104	45.1	22.6	28.5	160	93
66	1	167.6	63.2	22.5	88	94	13.7	31.5	32.4	155	101
59	1	168.5	70.6	24.9	89	96	30	36.6	36.9	134	83
68	0	156.4	57.6	23.5	81	86	30.2	27.4	26.6	187	101
67	1	163.9	58.1	21.6	79	88	17.9	40.6	35.9	141	95
55	0	150	62.3	27.7	89	100	41.3	23.4	24.5	169	90
51	1	154.5	61.4	25.7	83	92	25.4	28.9	27.5	126	92
57	1	158.9	56.5	22.4	84	86	13.1	8.8	8.4	138	88
64	1	161.3	63.2	24.3	84	92	24.7	24.8	34.6	123	85
66	1	159.8	71	27.8	99	95	28.4	38.4	37.2	124	86
40	1	162.2	73	27.7	81	94	11.9	32	32	155	114
57	1	168.9	68.1	23.9	76	91	21.4	35	36	160	99
76	1	163.3	68.9	25.8	84	99	22.4	36.2	38.2	141	95
53	0	153.2	59.2	25.2	81	94	35.9	19	18	119	77
55	0	149.7	51.8	23.1	78	98	31.4	20.3	16.6	134	90
43	1	170.8	86.9	29.8	102	102	25.1	43.3	39.6	149	107
33	1	174.1	74.6	24.6	87	96	24.6	50.4	48.4	132	77
80	1	159.6	99.5	39.1	117	128	37.3	12.6	12.8	155	96
83	0	151.2	44.2	19.3	76	99				120	69
59	1	167.3	77.2	27.6	90	99	26.5	47.1	46.5	156	92
62	1	159.6	64.4	25.3	81	89	20.3	23.1	26.3	121	79
33	0	164.6	52.4	19.3	78	90	31.4	21.6	21	96	65
54	0	163.4	56.3	21.1	76	92	27.7	33.9	28.7	152	96
45	1	168.1	72.9	25.8	91	93	25.6	32.3	25.7	127	87
45	1	174.8	72.9	23.9	79	91	23.6	49.6	42.6	118	71
60	0	149.1	58.3	26.2	87	92	33.7	19.1	18.5	128	77
38	1
59	0	156.2	69.3	28.4	79	103	40.1	28.4	30.1	137	87
43	0	157.2	43.7	17.7	65	87	21.2	24.7	20.9	117	81
43	1	177.2	85.7	27.3	89	104	33.4	54.4	52.5	111	90
44	0	155.2	106.8	44.3	114	140		33.4	32.9	156	101
57	0	154.8	102	42.6	104	125		-	26.5	149	92
50	1	167	59.1	21.2	77	91	19.8	54.1	52.9	150	99
30	0	160.7	103.5	40.1	104	124	38.9	39.2	27.7	123	83
43	0	161.5	89.8	34.4	105	121	48.8	39.1	35.2	138	99
70	0	144.6	53.2	25.4	81	91	31.8	20.8	24	184	85
60	0	152.4	58.9	25.4	79	99	34.8	27.7	24.3	141	87
63	0	145.6	67.5	31.8	92	102	44.1	17.2	13.7	134	86
63	1	165.8	58.6	21.3	80	88	11.6	37.5	36.1	131	87
53	0	151	53.6	23.5	80	92	35.3	22	21.3	156	98
62	1	171.7	75.8	25.7	95	98	27.7	25.3	36.8	123	67
38	0	164	62.9	23.4	84	94	35.1	37.8	31.6	105	77
42	0	152.1	39.6	17.1	62	82	24.3	22.1	20.5	112	77
40	1	171.9	78.5	26.6	88	98	27.1	44	46	134	93
35	1	175.3	57.3	18.6	79	89	17.7	47.2	46.2	98	69
67	1	158.6	77	30.6	97	103	31.1	11	19	122	91
36	0	155.5	53.2	22	75	94	36.5	23.4	25.1	110	79
37	0	165.9	61.9	22.5	76	101	23.1	24.4	23.1	123	70
44	0	150.5	80.9	35.7	97	120	48.8	31.3	31.1	127	85
44	1	178.1	76	24	81	91	22.1	50.5	51.6	109	73
39	0	155.9	72.3	29.7	89	99	41.1	30.3	27.8	139	93
55	1	166.2	53.1	19.2	70	87	14.9	30.1	34.3	104	69
43	0	169.3	75.1	26.2	88	109	41.2	30.6	29.6	101	74
86	1	165.1	53.1	19.5	71	84	10.8	24.1	22.7	159	91
60	1	167	72	25.8	94	95	35.1	30.4	29.7	133	77
71	1	156.5	54.6	22.3	80	90	29.3	19.6	14.8	163	77
69	1	158.2	86.5	34.6	102	99	32.7	33.1	34.8	171	106
88	1	165.8	90.9	33.1	112	114	29.5	22	24.1	160	106
73	1	155.1	63.7	26.5	84	91	28.6	20.9	14.3	173	106
44	0	159.1	67.5	26.7	93	96	39.2	28.2	27.8	157	96
33	0	161.8	90	34.4	97	113	49.9	30.3	32	124	85
48	1	170.7	82.5	28.3	92	108	21.3	43.7	41.1	174	118
35	0	164.3	55.9	20.7	66	81	30.2	29.4	30.4	101	64
34	0	154.4	50.7	21.3	67	90	31.6	33.3	34.7	113	68
77	0	153	68.7	29.3	90	107	38.8	7.9	11.6	127	70
74	0	145.1	69.5	33	89	107	43.8	21.9	19.4	138	94
55	1	170.6	85.4	29.3	98	100	22.1	36.8	42.9	147	101
58	0	154.1	62	26.1	85	106	39.6	25.7	15.1	133	84
73	0	160.9	61.9	23.9	86	98	30	20.2	19.8	116	72
65	0	154.3	58.9	24.7	76	91	34.1	24.3	22.4	143	78
42	0	156	76.3	31.4	89	107	45.2	34.1	35.5	134	84
46	1	168.9	99.2	34.8	102	109	33.4	51.1	45.4	155	90
51	1	170.2	81.3	28.1	101	98	27.3	48.5	42.3	153	105
61	1	161.8	75	28.6	95	97	31.4	41.5	41.6	108	82
53	0	158.5	78	31	90	109	44.5	24.9	24.9	149	74
48	0	161	56.2	21.7	72	94	31	27.1	19.1	118	83
66	0	147	49.2	22.8	87	99	33.4	21.4	19.2	141	90
40	0	153.2	52.2	22.2	75	97	34.2	28.5	25.1	113	75
35	1	171.2	91.2	31.1	97	105	30.7	43.9	40	130	93
35	0	169.2	74.1	25.9	93	102	41.2	37.9	33.1	131	80
83	0	148.3	57.7	26.2	81	91	33.2	26	22	135	83
88	0
86	1	165.6	55.5	20.2	95	94	22.2	27.1	26.1	142	89
40	1	169.9	71.9	24.9	86	89	38.3	29.9	35.3	129	91
59	0	161.7	53.5	20.5	84	84		24.8	19.1	149	87
85	0	149.2	47.9	21.5	75	91	25.4	15.2	19.2	161	82
32	1	175.6	81.3	26.4	84	99	25.4	53	45.1	128	89
58	1	159	77.9	30.8	95	102	29.8	16.9	25.5	149	96
87	0	148.7	42.1	19	74	86	20.7	21.8	18.8	141	75
78	0	144.5	46.3	22.2	79	86	28.5	15.5	25.2	159	72
31	1	182.3	91.3	27.5	96	100	29	38.2	41.3	115	61
33	0	162.4	51.2	19.4	64	88	23.7	28.4	26.5	118	76
51	0	151.3	69.9	30.5	91	108	44.8	30.3	30.1	133	80
60	1	176.2	86	27.7	94	99	23.2	27.8	29.4	156	79
52	0	154	64.2	27.1	84	99	33.7	26.3	25.8	130	85
56	0	151.5	69.3	30.2	87	103	43.4	27.7	31.5	138	83
37	0	151.9	74.5	32.3	84	99	45.8	28.1	23.2	117	80
83	0	142.1	65.3	32.3	106	114	46.7	17.5	17.8	172	102
81	0	173.6	53.9	17.9	93	94		11.9	16.7	173	91
63	1	166	66.8	24.2	97	95	25.8	30.7	22	123	75
58	0	155.7	50.2	20.7	68	87	21.8	25.7	23.1	130	75
59	0	164.5	85.7	31.7	100	116	44.4	30.5	34	114	79
56	1	173	70.3	23.5	85	96	24.8	39.2	40.8	135	92
61	1	168.8	54.6	19.2	80	88	32.2	31.9	28.2	83	56
40	1	165.7	93.8	34.2	104	99	33.6	-	23.6	167	111
41	1	179.8	84.5	26.1	94	102	25.3	37.8	35.7	134	84
59	0	153.8	55.8	23.6	78	91	33.9	20.9	19.4	129	62
69	0	156	58.1	23.9	76	91	33.3	27.2	21.5	137	76
33	1	167.9	64.5	22.9	76	89	20.8	41.2	38	104	67
77	0	143.7	63.5	30.8	92	109	44.1	14.2	14.6	154	90
33	0	152.3	64.9	28	92	98	40.9	37.1	34	124	85
40	1	176.9	85.7	27.4	109	98	37.1	42.9	37.2	123	76
54	0	156.3	52.8	21.6	66	89	23.4	31.8	31.4	156	98
55	1	169.9	82.1	28.4	102	108	30.4	29.4	28.9	143	79
36	1	176.5	99.4	31.9	99	109	32.8	47.8	50	161	105
82	1	162.9	65.4	24.6	95	93	24.6	17	17.8	146	78
62	1	165.9	75	27.3	94	99	28.9	36.8	39.3	107	74
58	1	154.7	59.1	24.7	79	92	24.8	41.5	41	137	94
81	1	163.4	68.3	25.6	102	100	9.3	20.2	21.3	132	85
44	0	163.3	66.2	24.8	79	94	41.6	27.8	25.3	125	81
54	1	167.5	63.4	22.6	84	92	13.2	47.4	37.5	138	91
57	0	154.4	52.2	21.9	80	96	23.3	25.7	25.5	116	79
42	1	176	87.8	28.3	97	102	29.9	40.3	37.8	128	79
72	0	154.4	54.4	22.8	76	94	31.3	19.9	22.7	158	105
33	0	164.2	87.4	32.4	96	117	49.1	41.1	33.5	119	87
38	0	165.6	71.4	26	87	103	39.5	37.8	29.6	126	79
67	1	157.9	64	25.7	95	90	25	27.4	24.3	135	91
68	1	153.7	72.9	30.9	96	97	20.8	24.1	22.5	123	77
51	0	152.1	40.2	17.4	64	87	19.4	27.1	25.5	90	64
44	1	156.1	49.7	20.4	78	85	23.3	30.3	28.2	112	77
56	0	162.2	61.4	23.3	84	91	35	32	27.7	145	90
32	1	170.6	80.3	27.6	101	108		27.3	36.5	133	93
31	1	178.5	79	24.8	88	100	27.4	51.6	48.1	148	95
58	1	163.8	82.3	30.7	100	96	32.4	35.2	37.7	147	94
58	0	153.5	48.9	20.8	78	90	28.5	24	24.6	125	79
59	1	166.3	74.4	26.9	90	101	28.1	46.6	45.3	156	99
58	1	175.1	79.3	25.9	86	94	22.4	41.8	37.7	128	96
59	0	156.6	47.7	19.5	64	81	26.5	29.2	28.2	122	74
47	1	163	68.9	25.9	84	91	22.3	38.1	33	145	98
54	0	144.3	40.8	19.6	61	79	24.3	21.9	20.8	108	74
81	0	139	54.7	28.3	94	99	38.3	14.4	16.2	146	94
54	0	151.1	43.5	19.1	67	85	29	22.4	21.9	146	97
30	0	163.7	52.2	19.5	77	91	30.4	30.4	29.8	114	90
55	1	168	80.3	28.5	97	101	32.2	52	50.5	153	105
36	1	167.6	94.1	33.5	104	104	34.9	38.6	34.9	133	80
35	0	161.7	49.1	18.8	77	93	25	30.2	26.1	104	67
59	0	152.8	49	21	70	87	26.9	17.6	15.1	115	79
53	1	179.5	92	28.6	95	103	28.6	53.1	46.9	153	116
50	0	147.9	52.8	24.1	77	90	34.2	24.9	21.8	135	78
82	0	144.3	58	27.9	86	97	27.7	19.1	19	154	91
59	0	158.5	82.6	32.9	101	120	46.1	35	35	142	89
77	1	157.8	65.1	26.1	80	94	22.7	18.3	24.3	170	100
61	1	161.1	84.9	32.7	99	104	34.8	36.9	28.5	183	101
61	0	157.2	76.8	31.1	91	107	45	25	16.3	150	82
76	0	154.8	41.9	17.5	69	86	21.5	23.3	20	133	68
62	1	159.8	75.4	29.5	103	96	44.2	20	22.9	152	90
78	0	154.2	55.7	23.4	80	99	32.1	19.1	17.4	109	68
60	0	152.4	50.4	21.7	77	89	30.7	32.1	31.5	132	80
78	0	140.6	63.8	32.3	89	102	42.3	17.7	14.1	134	79
82	0	144.6	51.4	24.6	80	96	34.5	26.7	26.3	135	71
49	1	170.4	81.6	28.1	94	102	30	49.4	45.4	129	89
61	0	155.5	53.8	22.2	69	89	30.5	30.8	31.6	153	103
39	1	163.5	63.2	23.6	78	94	20.2	33.7	30	142	92
40	0	159.6	53.5	21	79	90	34	28.6	25.4	120	84
52	1	162.2	68.5	26	85	94	24.3	38.6	33.6	136	86
40	1	178.9	80.1	25	90	99	28.5	50.3	41.6	112	72
70	0	148	48.1	22	76	84	32.1	19.6	17.6	141	82
38	1	162.5	74.6	28.3	84	94	15.7	62	56.2	110	77
38	1	167.9	76	27	87	98	22.8	43.8	39.1	121	90
40	0	159.2	100.9	39.8	113	125		35.4	32.7	117	88
39	0	156	70.1	28.8	89	99	43	26	29.3	105	72
49	0	148.2	54.3	24.7	72	93	23.2	26	8.4	121	72
69	1	158.9	63.5	25.1	90	92	22.6	16.2	22.9	148	77
66	1	168.3	65.8	23.2	89	91	18.8	38.5	32	134	81
58	0	150.5	48	21.2	70	89	17.5	25.8	23	107	82
80	0	146.2	45.7	21.4	77	90	17.2	22.2	20.2	154	91
59	1	180.3	98	30.1	102	111	31.1	36	40.3	141	92
74	0	151.3	55.3	24.2	82	93	34.3	24.8	24.9	139	72
37	1	172.9	72.9	24.4	84	96	21.4	41.5	42.6	148	81
66	0	152.2	56.5	24.4	82	93	34.6	-	22.2	134	86
92	0	142	48.3	24	92	88	29.1	11.5	17.5	163	88
69	0	144.4	60.2	28.9	88	103	41.4	25.2	23	137	78
82	1	156.7	59.4	24.2	87	92	24.9	24.6	19.6	145	71
57	1	167.1	64.8	23.2	76	94	17.4	41.3	46	136	91
67	0	152.6	64.2	27.6	87	102	38.5	23.5	18.7	147	78
67	1	166	63.4	23	90	96	23	20.6	25.7	143	80
53	0	162	58	22.1	76	89	33	25.3	24.9	109	78
42	0	163.2	63.8	24	74	98	35.6	28.9	32.1	102	68
66	1	163.8	56.9	21.2	76	88	16	24.8	24.9	133	80
61	0	154.3	71.9	30.2	98	105	42.9	20.9	28.9	156	112
87	1	148.9	52.2	23.5	79	88	15.7	22.8	19.8	200	82
59	0	157.6	66.8	26.9	81	99	39.4	24.5	21.4	125	75
30	0	156.8	52.4	21.3	72	94	23.6	16.3	11.5	119	76
34	0	153.8	56.3	23.8	74	89	27.6	28.9	33.8	103	65
62	1	172.5	70.6	23.7	89	96	17.5	33.2	35.7	137	90
66	0	149.9	50.5	22.5	72	90	28.3	26.3	23.6	174	102
51	0
71	0	130.2	65.1	38.4	79	94	32.9	32.8	30	147	103
68	1	161.5	69	26.5	91	97	29	36.5	37.7	151	92
37	1	172	98.7	33.4	103	106	34.6	47.3	45.8	134	94
46	0	156.8	72.8	29.6	88	102	43.9	37.8	40.5	125	83
45	0	153.1	50	21.3	67	88	21.3	31	24.2	102	75
49	0	160	53.8	21	73	95	31.2	27.6	24.8	127	89
59	0	158.9	60.7	24	80	99	34.2	33	33.1	125	77
48	1	169	96.2	33.7	105	108	32.7	51	62.8	140	83
69	1	163.2	70	26.3	89	96	23.7	33.9	33.9	119	77
44	0	156.1	79.6	32.7	96	108	46	30.4	26.6	112	84
61	0	163	70.8	26.6	79	91	26.8	30.6	29.6	125	79
56	0	159.1	65.1	25.7	76	97	39.4	23.3	21.3	127	78
51	1	172	78.4	26.5	90	97	25.2	22.3	44.3	107	77
78	1	155.4	61.6	25.5	91	94	31.6	20.9	16.9	132	77
57	0	148.3	55.8	25.4	82	95	37.5	20.7	20	141	85
54	0	158.9	49.3	19.5	65	90	19.1	31.8	27.1	193	111
37	1	170.2	75.9	26.2	92	98	25.2	41.3	45	149	87
50	1	170.1	74.5	25.7	92	96	27.1	32.8	35.7	134	91
68	0	154.7	78.4	32.8	97	115	45.5	27.5	27.8	150	85
35	1	168.3	77.6	27.4	79	94	26.5	53.5	41.1	136	84
72	0	122	37.4	25.1	85	83	33.1	26	20	137	84
57	0	159.2	53.8	21.2	82	92	29.2	31.3	29.4	159	99
47	1	164.2	59.1	21.9	78	89	19.7	33	37.4	115	77
63	1	164.3	75.5	28	95	103	27.2	33.7	32.1	128	81
37	0	150.8	59.9	26.3	81	99	39.7	35	32.2	122	78
63	0	157.6	71.8	28.9	87	97	42.1	28	24.6	157	103
47	0	157.1	52.1	21.1	69	90	22.9	35	34.1	112	82
56	1	158.7	60.4	24	83	93	13.5	42.6	40.5	132	84
66	0	162.3	62.7	23.8	80	98	32.6	27.2	29	161	91
40	1	174.7	69.8	22.9	85	89	25.4	39.4	38.8	157	111
39	1	165.6	75.4	27.5	84	96	27.8	48.1	46.1	117	84
36	0	162	61.7	23.5	75	96	33	31.8	30.8	123	87
54	0	149	51.5	23.2	69	88	31.4	22.6	23.2	111	66
64	1	159.1	76.6	30.3	94	100	18.3	23.5	25.4	161	120
38	0	163.8	84.4	31.5	103	105	47			134	93
54	1	174.8	96.1	31.5	109	112	31.7	40.4	45.1	110	73
52	1	179.2	77.9	24.3	92	98	26.1	41.6	42.6	144	100
47	1	164.5	46.9	17.3	70	82	6	44.4	43.8	129	91
50	0	162.8	63.5	24	77	94	35.4	35.7	35.9	126	79
64	1	174	92	30.4	104	118		46	38	118	85
57	0	158.9	53.1	21	66	87	29.8	24.1	26.3	116	79
54	1	168.9	83	29.1	99	101	27.6	48.3	46.5	120	88
52	0	159.9	54.5	21.3	76	89	30.7	26.5	28.2	138	77
50	0	171.9	79.6	26.9	85	104	39.8	38.7	37.3	133	83
46	0	161.3	63.2	24.3	78	96	28.8			107	78
48	0	150	55	24.4	75	80				100	68
50	1	171.9	66.8	22.6	88	95	20.8	49.3	41.7	129	81
33	0	155	50	20.8	64	91				120	80
39	0	154.2	56.1	23.6	76	85	34.2			113	76
59	0	151	45.2	19.8	67	86	26.5	25.7	23.3	96	66
58	0	148.8	51.2	23.1	74	87	32.4	31.2	29.5	110	69
37	1	165.9	64.6	23.5	79	93	14.7	41.2	48.3	111	66
55	1	167.3	70.1	25	87	92	21.9	57.7	49.7	142	78
28	0	154.2	54.3	22.8	62	86	35	28.6	20.7	134	85
49	1	177.3	70.7	22.5	77	93	17.4	39	39.2	120	78
76	0	156.7	68.5	27.9	87	100	40.9	21.5	26.1	145	101
34	1	164.7	66.7	24.6	82	93	22.8	40.7	30.4	121	79
39	0	160	51	19.9	71	91				120	70
33	0	157.6	52.1	21	70	91	31	30.5	33	103	63
38	0	160.7	72.6	28.1	86	102				112	63
33	0	158	51	20.4	75	92				115	65
34	0	155.5	59.4	24.6	74	93	36.9	23.1	25.8	98	66
50	0	156.8	72.6	29.5	91	99		26.6	26.3	158	85
49	0	160	60	23.4	75	88				100	60
30	1	178.1	74.4	23.5	61	96	25	47.3	41.3	133	84
40	1	174.9	77.2	25.2	89	98	26.3	52.2	51.6	118	77
33	0	162	49.9	19	61	91	24.6	30.5	24.3	111	82
53	0	149.2	47.3	21.2	72	85	30.8	25.1	20.4	113	79
53	1	171.1	94.2	32.2	103	112	30.8	43.1	39.2	131	89
38	0	159.2	71.9	28.4	89	102	27.4	29.9	25.4	111	69
55	0	162.5	83.3	31.5	98	117	45.5	30.6	30.2	143	89
33	0	160.4	62.1	24.1	81	96	39	33.4	31.9	130	90
54	1	167.4	79.3	28.3	96	105	29.6	38.9	37.9	135	88
38	0	161.4	67.3	25.8	83	100	39.6	30.7	27.7	115	77
60	0	157.8	74.4	29.9	94	109	43.8	25.4	23	134	92
40	1	181	92.7	28.3	95	109	27	70.4	67.6	132	85
39	0	163.2	66.1	24.8	86	103	38.3	29.9	28.3	132	93
38	1	175.7	93.1	30.2	103	107	31.9	42.8	37.1	125	88
57	1	168.3	68.1	24	90	95	22.9	26	4	129	83
49	0	159.6	73.3	28.8	91	107	42.9	23.6	24	150	99
32	0	155.2	68.3	28.4	84	95	42.8	27.2	23.1	121	87
54	0	154.7	72.1	30.1	86	106	41.7	33.4	31.6	129	93
54	1	169.7	71.7	24.9	87	95	23.1	34.5	42.6	126	79
44	1	169.3	83.5	29.1	99	105	29.7	41.3	39.8	122	86
41	0	163.7	59.8	22.3	79	99	35.2	24	25	123	88
34	1	182.9	85	25.4	94	102	25	54.5	53.9	154	96
49	0	154.6	52.4	21.9	74	90	31.9	22.7	22.9	137	83
66	0	152.7	56.2	24.1	80	95	37	20.7	18.3	125	77
40	0	163.9	57.3	21.3	72	93	29.9	26.7	30.5	112	74
43	0	160.5	49.5	19.2	72	89	21.1	24.4	22.2	116	78
58	1	169.4	63.2	22	81	91	19.4	37	34.5	169	102
51	0	151.2	61.2	26.8	88	97	40.2	23.5	21.6	115	74
40	0	157.9	65.3	26.2	85	97	39.5	24.8	25.7	134	92
44	1	165.4	76.1	27.8	95	99	41.3	54.4	46.6	126	93
36	1	181.8	65.9	19.9	80	93	17.1	38.9	46.3	120	85
33	1	170.4	81.6	28.1	93	104	29.7			130	82
35	0	159.6	46	18.1	66	87	23.4	23.8	22.1	107	63
40	1	175.6	86.6	28.1	93	102	24.8	60.7	60.5	128	75
55	1	162.9	72.5	27.3	87	95	27.5	42.2	41.3	120	82
36	0	178.1	110.6	34.9	112	122		52.3	49.3	113	82
50	0	161	53.6	20.7	75	95	31.1	26.9	24.9	118	75
29	1	176.9	69.9	22.3	78	97	21.6	41.5	33	116	66
29	0	157.1	41.7	16.9	62	83	21.2	25.5	20.7	125	77
36	1	170.6	67.9	23.3	86	94	23.4	49.1	41.2	153	102
51	0	154.8	58	24.2	81	95	33.8	32.4	28.9	120	84
34	0	164.6	61.8	22.8	85	101	35.3	37.2	32.8	121	88
44	0	165.5	67.2	24.5	87	95	39.1	27.2	27.3	117	79
49	1	172.6	83.2	27.9	92	102	30	49.7	47.6	140	94
60	0	147.6	58.1	26.7	78	94	38.4	27.8	25.5	137	87
51	0	150.1	78.7	34.9	97	104	48.2	33	34.7	159	103
45	0	155	65.5	27.3	87	99	41.2	28.1	28.9	134	85
50	1	168	81.4	28.8	92	102	30.3	56.8	54.6	154	103
41	0	155	60.9	25.3	84	99	38.3	28.2	28	110	71
46	0	161.6	59.5	22.8	87	94	36.2			115	75
43	0	159.7	50.6	19.8	68	92	26.8	17.5	30.9	103	61
60	1	165.1	104.3	38.3	125	116	34.8	42.3	40.7	156	106
41	1	168.7	83.6	29.4	84	102	28.7	51.6	45.7	125	84
62	1	169.6	56.9	19.8	76	89	10.8			94	65
41	0	155.9	58.5	24.1	79	96	38.6	28.1	24.8	97	70
23	0	160.8	56.5	21.9	75	89	35.2	27.6	24.8	99	62
27	0	160.1	87.1	34	106	104	49.2	24.6	20.2	120	91
53	0	151.7	53.4	23.2	80	98	33.3	24.7	22.9	155	98
32	0	163.5	79.2	29.6	100	104	42	38.3	35.9	122	81
60	0	157.6	51.3	20.7	76	94	28.7	21.1	24.2	117	73
30	0	155.9	60.1	24.7	83	93	31.1	35.3	32.6	109	68
60	1	171.3	72.1	24.6	90	96	24	47	44	128	91
45	0	153.8	48.5	20.5	64	89	28.8			117	75
59	1	164.4	60.6	22.4	89	96	21.5	31.7	29.3	138	85
55	0	160.2	55.6	21.7	72	90	29.7	23.5	23.8	121	78
61	0	146.3	54.8	25.6	73	92	34.8	23.8	31.8	121	83
54	1	163.5	79.3	29.7	96	104	25.5	43.3	40	153	97
42	0	164.2	66.3	24.6	79	102	39.3	30.4	29.2	125	94
50	1	168	92.2	32.7	100	104	30	19.7	37.7	111	75
73	0	149.4	46.4	20.8	77	87	27.2	17.5	15.1	129	78
52	0	161.2	85.2	32.8	91	102	48.6	32.5	31.8	129	63
47	1	167.6	75.8	27	88	101	25.1	51.9	49.5	142	99
30	0	158.3	50.2	20	74	90	29.4	26.1	23.4	106	72
34	1	175.8	73.2	23.7	87	100	25.9	21.6	47	121	81
54	0	163.5	73.4	27.5	93	100	42.7	21.7	21.2	127	79
35	1	174.6	90.5	29.7	100	108	30.1	53.6	43.5	167	95
42	1	181.6	79.2	24	86	98	28.2	49.4	52.3	142	94
47	0	155.2	67.6	28.1	99	100	42.7	27	18.9	155	99
50	1	166.3	72.3	26.1	87	97	29.6	34.4	42.2	134	93
78	0	148.3	59.4	27	85	95	36.6	25.9	22.7	143	75
39	0	156.4	91.1	37.2	97	117	35.8			139	96
43	0	160.3	69.7	27.1	77	102	41.2			143	88
65	0	165.6	89.7	32.7	94	108	47.5			153	85
46	0	159.9	110	43	118	133		39.3	34.1	144	96
49	1	175.3	91	29.6	96	103	37.2	41.4	51.3	141	98
48	0	155.9	57.5	23.7	75	90	21.6			129	80
34	1	171.2	82.2	28	93	105	28.5	54.4	46.7	134	78
48	0	160	64	25	78	100				120	90
62	0	146.4	46.4	21.6	78	91	29.9			106	78
62	0	164.6	75.9	28	86	104	40.5	21.5	23.1	111	79
38	0	162	83	31.6	89	112	47.7	32.5	31.8	158	118
34	0	160.3	53.2	20.7	64	84	30.4	27.9	27.6	110	76
30	0	161.7	50.4	19.3	71	89	31.2	28.1	25.5	102	61
44	0	162.8	68.3	25.8	74	102	38.5			104	73
49	0	160.5	72.4	28.1	89	103	43	26.9	31	173	96
38	0	159.8	69	27	78	93	40.9	29.9	30	125	77
44	1	171.3	65.4	22.3	77	91	21.1	54	47.6	163	107
39	0	149.6	69.7	31.1	88	94	46.6	31.8	31.2	179	114
65	0	149.2	71.3	32	95	109	45.2			123	59
67	1	166.7	65.1	23.4	81	98	19	42.6	44.4	128	82
41	0	155.9	78.7	32.4	80	105	46.2	31	21.7	116	82
38	0	156.5	57.3	23.4	70	93	35.4	26.5	28.6	107	64
28	1	192	85.8	23.3	84	106	16.7	76.4	59.7	122	71
41	0	163.2	91.4	34.3	98	114	48.3	41.7	33.2	141	88
41	0	157.2	58.3	23.6	80	90	34.7	26.9	24.9	110	71
46	0	155.1	59.2	24.6	77	90	36	25.1	25.9	125	83
60	0	150.6	68	30	89	104	41	13.2	17	145	85
61	0	149.9	61.3	27.3	80	95	35.1	20	21.6	145	88
73	0	149.6	63.7	28.5	82	100	39.3	28.1	23.7	142	84
64	0	162.9	77.5	29.2	92	103	41.1	35.5	34.4	139	98
67	0	155.2	72.9	30.3	93	111	42.9	31.7	28.5	147	90
58	1	164.6	86	31.7	94	101	31.7	52	45	141	87
53	0	162.7	68.7	26	75	93	37.2	32.9	32	115	81
41	0	166	73.9	26.8	90	102	41.5	34.2	29.7	127	88
68	1	167.1	69.6	24.9	104	100	19.7	34.4	29.1	131	71
62	1	164.8	83.4	30.7	111	105	32.7	50.6	49.5	174	109
59	0	155.7	60.2	24.8	78	96	33.8	27.3	27.4	152	102
38	1	163.6	64.5	24.1	80	94	21.1	51.6	45.3	120	80
79	0	137.3	54.7	29	95	107		25.3	22	159	77
83	1	168.5	69.5	24.5	98	98	20.9	27.9	28	149	74
48	1	162.7	79.2	29.9	97	103	27.9	53.8	45.5	141	78
85	0	155.8	79.1	32.6	103	102	44.9	22.8	22.4	150	92
63	1	165.1	69	25.3	88	94	21.5	48.5	40.5	132	74
57	0	165.8	66.2	24.1	79	100	35.6	33.3	27.8	124	77
55	0	152.8	82.2	35.2	99	111	48.3	21.5	26.9	128	81
69	0	161.4	73.5	28.2	93	98	41.5	23.3	22.7	154	79
51	1	173.9	84.5	27.9	93	100	21.7	51	45.6	157	100
64	1	161.5	65	24.9	85	95	24.1	37	34.5	143	81
71	1	158.6	68.4	27.2	104	102	19.3	28.8	29	143	107
54	1	171.8	82.6	28	94	103	27.2	51.7	48	124	93
43	1	171.6	78.3	26.6	95	101	24.8	47.5	42.9	119	85
32	1	173.9	115	38	108	109	36.9	60.9	64.9	144	87
61	0	156.7	55.8	22.7	77	92	30.8	23.2	23.7	146	91
81	0	151	60	26.3	94	102	36.1	22.4	22.3	154	81
41	1	175.4	105.1	34.2	109	115	30.5	48.4	31.9	124	88
57	0	161.7	62.9	24.1	76	95	34.3	38.9	35.1	154	97
42	1	169	71.2	24.9	83	87	20.4	48.5	46.2	159	110
65	0	156.1	50.6	20.8	76	89	27.4	25	29.3	142	72
78	0	145.7	73.9	34.8	98	118	46	21.2	17.6	155	84
68	1	161.3	66.9	25.7	94	99	26.1	39.7	36.6	153	78
58	0	159.4	93.1	36.6	105	125	49.8	35.2	28.7	176	105
36	0	164.6	88.3	32.6	91	104	46.5	41.6	39.3	137	89
67	0	148.4	76.9	34.9	104	114	46.6	23.1	19.3	153	93
63	0	141.5	70	35	95	115	47.4	16.8	16.8	155	93
60	0	155.1	74.9	31.1	86	98	44.8	29.7	32.6	119	79
77	1	153.4	60.6	25.8	89	93	29.8	20.6	24.8	163	112
53	1	167.4	79.2	28.3	96	102	24.4	34.1	28.9	154	105
53	0	148.7	52.7	23.8	74	92	33.6	24.7	23.9	158	88
31	1	164.7	98.4	36.3	100	105	36.7	64.7	63	174	100
56	0	159.1	76	30	95	102	42.8	27.6	27.9	134	80
40	0	160.1	57.7	22.5	75	89	32.3	35.5	37.1	145	101
30	0	166.6	76.1	27.4	89	104	42.6	32.9	31.4	124	85
69	0	151.2	67.5	29.5	94	107	41	25.6	25.3	144	81
47	0	159.8	56.9	22.3	71	95	32.5	31.1	30.4	133	86
50	1	170.9	87	29.8	96	101	29	49.3	51	122	86
62	0	155.1	54.6	22.7	70	91	19.7	31.3	26.6	104	70
48	0	164.3	87.3	32.3	88	105	42.6	35.9	36.9	150	104
50	1	167.1	83.2	29.8	96	97	24.4	42.4	39.9	153	118
48	0	155.9	66.7	27.4	89	96	36.6	31.2	29.4	129	88
41	1	177.8	100.3	31.7	96	107	32.4	51.3	54.8	132	91
78	0	156.6	62.6	25.5	85	99	33.5	13.1	15.4	151	97
59	1	153.9	59.4	25.1	79	92	26.5	36.3	44.5	136	84
49	1	165.5	78.5	28.7	84	93	24	52.1	58	117	71
68	0	163.6	67.5	25.2	72	96	37.4	26.6	26.3	137	79
59	1	165.5	95.4	34.8	102	110	32	41.6	45.2	129	87
56	0	143.7	43.3	21	70	86	28	21.2	18.1	118	82
55	0	154.4	77.8	32.6	90	104	47.5	22.6	19.9	176	93
41	1	177.3	72.5	23.1	85	93	18.3	57.6	57.2	164	116
33	1	171.2	105.4	36	118	116	39.1	48.6	50.4	146	104
34	1	174.9	87.5	28.6	90	105	43.4	51.2	49	136	91
45	0	158	80.6	32.3	97	110	46.7	32.2	34.8	130	74
48	1	171.8	68.1	23.1	83	94	17.2	38.1	38.1	159	99
58	1	159.2	61.9	24.4	77	90	24.7	32.6	26.2	113	81
59	1	164.5	70.5	26.1	93	94	24.6	32	31.2	120	89
66	0	143.6	73.1	35.4	97	110	47.1	19.5	19.1	175	102
58	1	164.3	72.7	26.9	92	97	26.9	50.4	48.5	130	86
57	1	167.1	77.6	27.8	97	98	27.9	43.3	40.8	187	104
52	0	159.5	86.2	33.9	98	106	47.1	34.1	28.1	117	89
48	1	167.7	73.8	26.2	86	101	23.9	41.6	44.8	178	108
66	1	175.3	94.4	30.7	104	108	30.3	44	28.8	163	100
56	0	150.9	77.4	34	126	111	47	24	18.9	139	82
56	0	151.2	74.1	32.4	96	107	44.2	24.5	24.6	132	92
61	1	162.8	78.9	29.8	95	96	23	29.7	27.2	118	76
55	0	154.8	56.1	23.4	80	95	33	24.5	21.1	125	83
46	0	155.5	74	30.6	82	102	46	32.9	32.1	122	86
56	0	148.4	44.4	20.2	72	82	26.8	25.7	25	171	87
60	1	168.9	81	28.4	95	105	23.1	39.9	-	162	88
67	0	157.2	68.6	27.8	96	105	42.1	24.5	24	133	86
34	0	160.8	91.1	35.2	100	116	49.3	30.5	37.2	110	78
38	0	161.8	77.9	29.8	97	108	45	31.8	30.7	122	93
60	0	147.2	66.7	30.8	89	108	41.9	26.7	23.4	153	93
55	0	158.1	69.4	27.8	97	102	41.6	21	21.1	169	106
34	0	158.7	62.3	24.7	86	98	38.6	36.4	35.2	154	102
63	1	169.9	89.3	30.9	107	109	31	46.6	41.4	151	87
77	1	158.9	63	25	85	96	22.7	24	23.3	123	75
71	0	151.2	71.5	31.3	90	103	38.9	24.2	24.6	133	87
55	1	162.8	60	22.6	80	92	18.3	40.1	36.6	125	88
49	1	156.7	43.4	17.7	72	86	15	26.4	30.2	130	87
31	1	174	81.4	26.9	95	113	28	64.2	50	136	86
51	1	161.6	62.2	23.8	82	88	43.9	39.1	41.1	121	85
78	1	163.6	64.5	24.1	83	99	52.2	44	40.1	125	74
48	1	161.9	81.6	31.1	96	106	29.6	30.5	33.5	124	81
91	0	139.9	47.5	24.3	86	93	30.3	14.5	12.4	162	81
42	1	169.9	65.7	22.8	76	92	19.9	46.6	50.2	150	97
46	1	164.8	71.2	26.2	83	94	21.7	42.9	53.4	158	99
59	0	156.1	86.4	35.5	93	114	47.1	35.6	33.1	140	74
71	0	155.2	58	24.1	80	95	34.7	27.4	24.3	164	107
84	1	158.3	56	22.3	94	93	18.9	38.4	34.5	135	66
72	0	150	73.4	32.6	107	115	42.8	19.1	13.4	144	86
47	1	175.6	76.8	24.9	79	98	22.5	46.7	48.7	151	95
43	1	163.3	67	25.1	83	94	26.6	41.5	35.8	121	88
67	1	150.2	43.6	19.3	65	86	11.5	25.8	27.6	117	74
59	0	150	52.1	23.2	69	93	19.5	29.2	26.8	127	69
55	0	161.1	75.9	29.2	90	107		33.1	31.8	146	93
76	0	149.4	53.8	24.1	78	88	29.6	18.3	18	171	85
74	0	147.9	54.6	25	74	93	33.5	18.1	18.1	153	79
77	0	147.1	54	25	80	93	33.7	25.8	24	152	84
74	0	150.1	58.3	25.9	77	101	35.2	26.6	26	157	78
52	0	152.6	65.4	28.1	86	98	41	31.8	30.4	122	74
48	0	155	64.5	26.8	81	100	38.3	21.8	23.7	126	87
58	1	172.4	68.1	22.9	83	100	17.8	51	42.5	174	100
47	1	167.9	57	20.2	77	84	11.8	45.4	43.2	153	97
64	0	150.1	69.6	30.9	83	108	43.2	28.4	21.6	140	89
69	0	154.8	66	27.5	89	96	32.1	25.5	24.6	164	79
72	0	143	50	24.5	81	93	36.4	32	29.1	122	84
60	1	182.3	110.3	33.2	116	115	33.8	51.8	48.7	136	97
57	0	145	63.7	30.3	82	100	41	18.9	20.6	148	84
76	1	149.6	50.5	22.6	74	87	22.7	15.9	-	145	82
59	1	164.7	84.2	31	107	105	31.7	37	38.2	140	90
46	0	163.2	90.8	34.1	105	116	48.6	31.7	31.8	178	127
59	0	149.4	70.8	31.7	101	109	44.1	24.4	22.4	164	96
61	0	152.4	68.1	29.3	94	107	42.4	20	-	142	89
57	0	153.6	56.7	24	76	85	34.8	25.4	29.1	154	88
35	1	177.1	85	27.1	90	98	24.5	43.5	50.8	145	102
32	0	160.4	56.6	22	74	95	33.8	28.3	24.7	137	89
80	0	152.9	53.7	23	76	90	29.1	22	18	147	79
77	0	146.7	55.6	25.8	73	96	35.4	26.4	19.9	154	80
72	0	148.2	67.9	30.9	102	105	42.8	17.7	17.2	137	88
36	1	162.5	76.8	29.1	91	94	30.3	43.4	42.7	123	85
42	0	155.3	57.9	24	69	93	35.7	30.4	33.9	132	94
66	0	157.8	63.1	25.3	79	95	34.8	33	26.2	176	86
57	0	150.7	69.3	30.5	89	106	42.3	19.8	22.3	131	93
42	0	154.8	64	26.7	77	95	40.9	28.8	26.3	119	84
57	0	165	92.9	34.1	108	121	47.4	33.5	30.5	183	116
50	1	177.7	89.8	28.4	100	104	29.5	53.4	57.8	142	100
53	0	167	100.6	36.1	115	117	49.4	22.6	20.4	155	98
48	0	149.8	62.1	27.7	82	99	38.7	24	25.6	122	78
57	0	156.6	81.4	33.2	95	110	45.7	30.7	28.3	139	70
53	1	169.2	52.1	18.2	75	88		42.9	36.2	140	95
43	0	160.5	73.3	28.5	85	105	42.5	35.5	36	135	82
57	0	151.2	49.9	21.8	70	93	31.3	22.7	24.6	143	80
70	1	169.7	88.7	30.8	103	109	30.4	39.3	35.2	130	83
67	0	156.8	121.4	49.4	120	153		21.9	18.1	128	70
41	0	154.3	93.4	39.2	99	124		35.1	42.8	139	91
35	1	180.3	89.7	27.6	88	99	20.7	56.2	46.2	131	84
81	1	162.2	66.9	25.4	85	95	23	35.4	36.7	162	88
74	0	157.1	76.5	31	93	107	42.3	24.4	24.4	162	71
65	0	146.4	59.5	27.8	89	92	30	26.8	30	150	91
62	0	151.4	89.2	38.9	104	119	42.4	27.8	26.5	158	95
61	1	160.2	65.6	25.6	84	91	14.2	41.4	37.5	136	92
79	0	143.2	53.9	26.3	80	89	33.8	10.9	13	144	91
50	0	157.9	71.8	28.8	83	96	40.9	16.8	21.6	120	76
83	0	129	39.8	23.9	71	86	32	15.6	12.1	138	83
79	1	154.6	68.6	28.7	91	94	17.9	32.7	23.7	153	82
70	0	145.7	45.1	21.2	65	83	16	22.6	17.5	157	84
61	0	153.2	61.6	26.2	77	99	36.6	21	23.8	117	69
67	0	147.3	52.1	24	85	87	33.9	23.8	18.1	158	83
79	0	144.2	67.9	32.7	104	110	43.9	27.7	26	193	101
35	1	171.6	76.5	26	84	94	26.9	55.2	55.8	120	76
61	1	158.5	81.5	32.4	100	107	32	44.2	42.2	154	101
42	1	166.9	80.6	28.9	87	98	28.2			140	105
48	0	157.2	55.3	22.4	67	90	30.3	32.7	29.7	109	70
41	1	167.8	59.1	21	71	87	8.4	50.1	45.4	150	101
73	0	147.1	68.9	31.8	90	104	43	12.9	11.9	162	103
45	1	165.8	79.7	29	93	99	28.4	46.1	47.8	139	87
80	1	164	68.5	25.5	85	94	19.1	22.1	14	176	94
70	0	150.2	78.6	34.8	97	106	44.5	23.6	25.8	126	65
53	1	171.2	66.6	22.7	81	84	10.8	47.8	42.2	110	76
55	1	171.1	81.1	27.7	92	98	24.7	40.1	44.6	135	85
38	1	175.9	104.8	33.9	107	114	34.1	54.4	43.3	136	93
62	0	151.5	44	19.2	62	83	25.5	30.2	27	121	79
80	0	157.7	73.6	29.6	96	106	41.2	19.7	24.2	159	98
42	0	157.1	83.1	33.7	89	97	47.8	30.4	30.1	164	109
64	1	166.7	63.9	23	83	94	18.4	35.6	31.7	119	76
69	0	150.2	54.1	24	73	94	32.9	26.3	28.1	119	63
50	0	158.5	96.3	38.3	99	113	49.3	29.1	32.1	144	87
63	0	148.3	63.1	28.7	83	95	38.9	20.1	18.1	129	93
62	1	141.3	60	30.1	90	94	32	8.3	10.1	133	79
54	1	161.1	60.9	23.5	88	97	29.9	16	23.3	138	90
44	1	179.8	70.6	21.8	78	97	17.4	50.3	57	158	107
69	0	147.9	50.4	23	75	93	30	25.5	18.2	135	84
67	0	146.8	56.9	26.4	84	92	34.2	20.2	22.5	173	98
30	0	160.7	61.6	23.9	75	92	37.2	32.9	32.6	124	93
75	0	150.4	66.1	29.2	85	105	31.9	22.1	22.5	177	100
56	1	155.3	53.7	22.3	78	87	27.2	45.3	45.2	141	93
47	0	157.9	58.6	23.5	72	95	33.4	24.3	23.8	130	84
32	0	152.4	58.1	25	73	87	38.7	23.5	24.5	134	98
43	0	161.3	59.5	22.9	70	96	33.2	30.3	29.7	109	75
33	1	171.5	53.6	18.2	67	84	16.4	54.8	56.5	111	70
32	1	183.4	73.1	21.7	91	96	16.3	50.7	52	143	95
32	0	162.2	50.6	19.2	65	90	27.3	24.5	24.1	121	75
80	1	154.2	57.6	24.2	77	92	20.1	28	26	124	77
41	1	166.1	67.9	24.6	82	92	26.2	40	43.2	135	76
78	1	172.1	83	28	101	105	26	41.4	39.8	149	97
56	0	150.4	75.1	33.2	88	107	46.4	27.4	22.2	123	79
48	0	160.5	121.8	47.3	113	138		32.3	29.6	145	99
67	1	159.1	81.4	32.2	97	103	33.1	-	32.4	134	82
31	0	160.1	76.2	29.7	86	105	24.9	28.9	34.1	118	84
76	1	162.4	64.6	24.5	79	93	19.9	44	50.9	124	73
42	0	148.6	60.1	27.2	84	100	41.5	23.8	15.8	114	81
52	0	149.3	64.4	28.9	79	96	41.7	31.1	16.8	147	93
46	0	166.6	58.2	21	69	95	30.7	31.6	24.5	139	87
33	0	152.4	48.7	21	68	91	31.1	26.8	20.2	98	63
60	1	164.5	76.6	28.3	87	89	26.2	24.9	34.2	169	90
53	0	159.1	93.9	37.1	109	123	49.9	25.2	28.5	175	97
54	0	160.6	67.6	26.2	80	98	37.4	24.5	23.2	118	73
57	1	166.9	84.5	30.3	90	100	25.6	46.7	52.4	118	80
54	1	169.9	73.6	25.5	90	93	22.7	43.4	45	127	82
47	0	157.9	70.6	28.3	78	103	42.4	28.6	26.9	153	84
79	1	155.7	57.5	23.7	80	93	16.3	30.7	26.5	135	87
33	0	159.2	63.7	25.1	97	90	38.7	37.8	33.7	114	80
33	0	153.4	79.3	33.7	93	107	47.7	44.4	38.9	101	72
61	0	147.6	62.5	28.7	80	99	40.7	34	25.4	128	72
85	1							-	10.5	131	68
62	0	154.5	70.9	29.7	83	102	41.7	29.8	30.2	125	75
39	1	166.9	50.1	18	66	80	15.7	49.6	38.3	133	92
57	0	152.2	82.9	35.8	90	120	49.8	33.5	30.5	125	74
51	1	169.3	85.9	30	104	98	26.3	48.6	45.2	130	75
69	1	158.6	56.5	22.5	76	88	23.2	31.5	31.3	120	73
50	1	172.8	110.2	36.9	118	120	35.4	38.2	28.3	157	101
39	1	175.1	71.5	23.3	79	78	22.2	47.4	44.9	139	91
40	0	159	58.3	23.1	78	91	34.1	30.3	26.3	133	82
38	1	170.9	85.8	29.4	98	99	29.4	45	11.4	137	104
51	1	174.2	105.5	34.8	110	120	33.6	46.8	47.3	139	98
41	0
50	1	178.8	100.8	31.5	104	111	29.1	50	52	118	77
66	1	166.9	78	28	95	96	28.6	47.3	44.4	155	85
46	0	147.3	66	30.4	80	95	43.1	32.4	32	126	65
47	1	159.7	74.5	29.2	90	93	32.3	50.1	48	105	63
57	1	161.1	69.9	26.9	88	94	23.7	35.8	36.2	119	82
60	0	153.2	51.8	22.1	79	90	30.3	25.9	21.9	148	80
83	0	143.8	56.4	27.3	85	90		26.2	-	159	67
99	1	170.5	74.1	25.5	104	103		16.6	17.7	136	76
88	0	142.3	42.1	20.8	76	85		15.7	18.7	185	75
59	0	160.1	78.1	30.5	101	104	44.9	28.9	25.8	138	93
58	0	160.1	66.2	25.8	82	98	37.4	31.6	28.9	128	81
61	1	176.2	113.6	36.6	112	116	35.6	49.7	32.6	140	84
38	0	158	70.5	28.2	91	104	44	34.3	35	140	107
39	0	162	66.8	25.5	85	100	38.1	31	29.3	110	73
45	1	169.6	70.5	24.5	80	91	21.6	41.2	44.9	163	104
40	0	158.7	57.5	22.8	67	93	34.9	30.3	31.3	125	84
35	1	168.7	74	26	87	100	24.3	40.6	39.8	152	93
35	0	160.1	82.9	32.3	97	110	47.4	33	36.5	140	101
53	0	157.4	67.1	27.1	82	96	39.5	24.8	24.1	113	66
47	0	163.6	62.2	23.2	73	92	35.1	36.2	29.5	129	83
70	0	157	55.6	22.6	78	86	34.7	29.4	26.4	150	77
74	1	159.6	68	26.7	92	97	32.2	40.9	33.1	136	90
40	1	176.7	88.6	28.4	89	102	30.9	53.3	49.4	122	84
29	0	161.7	60.1	23	82	97	32.6			111	73
49	1	172.3	84.9	28.6	102	104	28.5	33.2	32.2	151	102
45	1	164.6	57.2	21.1	80	92	25	39.7	38.1	144	106
[truncated: 3,319 more rows]
